# Supplementary material for: Taxonomy and phylogeny of the Leptographium olivaceum complex (Ophiostomatales, Ascomycota), including descriptions of six new species from China and Europe
Source: MycoKeys. 2019 Nov 29;60:93–123. doi: 10.3897/mycokeys.60.39069 (PMC6898192; doi:10.3897/mycokeys.60.39069)
Supplement: XML Treatment for Leptographium conplurium [file mycokeys.60.39069-treatment2.xml]

<!DOCTYPE tp:taxon-treatment
  PUBLIC "-//TaxonX//DTD Taxonomic Treatment Publishing DTD v0 20100105//EN" "tax-treatment-NSO.dtd">
<tp:taxon-treatment xmlns:tp="http://www.plazi.org/taxpub"><tp:treatment-meta><kwd-group><label>Taxon classification</label><kwd><named-content xmlns:xlink="http://www.w3.org/1999/xlink" content-type="kingdom">Fungi</named-content></kwd><kwd><named-content xmlns:xlink="http://www.w3.org/1999/xlink" content-type="order">Ophiostomatales</named-content></kwd><kwd><named-content xmlns:xlink="http://www.w3.org/1999/xlink" content-type="family">Ophiostomataceae</named-content></kwd></kwd-group><mixed-citation publication-type="journal"><person-group><name><surname>Yin</surname><given-names>Mingliang</given-names></name><name><surname>Wingfield</surname><given-names>Michael J.</given-names></name><name><surname>Zhou</surname><given-names>Xudong</given-names></name><name><surname>Linnakoski</surname><given-names>Riikka</given-names></name><name><surname>de Beer</surname><given-names>Z. Wilhelm</given-names></name></person-group><article-title>Taxonomy and phylogeny of the <italic><tp:taxon-name><tp:taxon-name-part taxon-name-part-type="genus" reg="Leptographium">Leptographium</tp:taxon-name-part> <tp:taxon-name-part taxon-name-part-type="species" reg="olivaceum">olivaceum</tp:taxon-name-part></tp:taxon-name></italic> complex (<tp:taxon-name><tp:taxon-name-part taxon-name-part-type="genus" reg="Ophiostomatales">Ophiostomatales</tp:taxon-name-part></tp:taxon-name>, <tp:taxon-name><tp:taxon-name-part taxon-name-part-type="phylum">Ascomycota</tp:taxon-name-part></tp:taxon-name>), including descriptions of six new species from China and Europe</article-title><source>MycoKeys</source><day>29</day><month>11</month><year>2019</year><volume>60</volume><fpage>93</fpage><lpage>123</lpage><pub-id pub-id-type="doi">10.3897/mycokeys.60.39069</pub-id></mixed-citation></tp:treatment-meta><tp:nomenclature><tp:taxon-name><object-id xmlns:xlink="http://www.w3.org/1999/xlink" content-type="arpha" xlink:type="simple">0D08C846-A29F-5447-AFD6-7AA0D062CE28</object-id>
              <tp:taxon-name-part taxon-name-part-type="genus" reg="Leptographium">Leptographium</tp:taxon-name-part>
              <tp:taxon-name-part taxon-name-part-type="species" reg="conplurium">conplurium</tp:taxon-name-part>
              <object-id xmlns:xlink="http://www.w3.org/1999/xlink" content-type="mycobank" xlink:type="simple">823572</object-id>
            </tp:taxon-name><tp:taxon-authority>M.L. Yin, Z.W. de Beer &amp; M.J. Wingf.</tp:taxon-authority><tp:taxon-status xmlns:xlink="http://www.w3.org/1999/xlink" xlink:type="simple">sp. nov.</tp:taxon-status><xref ref-type="fig" rid="F4">Fig. 4</xref></tp:nomenclature><tp:treatment-sec sec-type="etymology" id="SECID0EYZCI"><title>Etymology.</title><p>The epithet refers to synnemata produced abundantly in culture.</p></tp:treatment-sec><tp:treatment-sec sec-type="material" id="SECID0E4ZCI"><title>Type.</title><p>FINLAND, Ilomantsi, from <italic><tp:taxon-name><tp:taxon-name-part taxon-name-part-type="genus" reg="Picea">Picea</tp:taxon-name-part> <tp:taxon-name-part taxon-name-part-type="species" reg="abies">abies</tp:taxon-name-part></tp:taxon-name></italic> infested with <italic><tp:taxon-name><tp:taxon-name-part taxon-name-part-type="genus" reg="Dryocoetes">Dryocoetes</tp:taxon-name-part> <tp:taxon-name-part taxon-name-part-type="species" reg="autographus">autographus</tp:taxon-name-part></tp:taxon-name></italic>, Aug. 2005, <italic>Z.W. de Beer</italic>, (<named-content xmlns:xlink="http://www.w3.org/1999/xlink" content-type="dwc:institutional_code" xlink:type="simple">PREM</named-content> 60918-<bold>holotype</bold>, ex-holotype cultures: <named-content xmlns:xlink="http://www.w3.org/1999/xlink" content-type="dwc:institutional_code" xlink:type="simple">CBS</named-content> 128923 = <abbrev xmlns:xlink="http://www.w3.org/1999/xlink" content-type="institution" xlink:title="Culture Collection of the Forestry and Agricultural Biotechnology Institute (FABI), University of Pretoria, Pretoria, South Africa" id="ABBRID0EH2CI" xlink:type="simple">CMW</abbrev> 23315); Ilomantsi, from <italic><tp:taxon-name><tp:taxon-name-part taxon-name-part-type="genus" reg="Picea">P.</tp:taxon-name-part> <tp:taxon-name-part taxon-name-part-type="species" reg="abies">abies</tp:taxon-name-part></tp:taxon-name></italic> infested with <italic><tp:taxon-name><tp:taxon-name-part taxon-name-part-type="genus" reg="Dryocoetes">D.</tp:taxon-name-part> <tp:taxon-name-part taxon-name-part-type="species" reg="autographus">autographus</tp:taxon-name-part></tp:taxon-name></italic>, Aug. 2005, <italic>Z.W. de Bee</italic>r, (<named-content xmlns:xlink="http://www.w3.org/1999/xlink" content-type="dwc:institutional_code" xlink:type="simple">PREM</named-content> 60919-<bold>paratype</bold>, ex-paratype cultures: <named-content xmlns:xlink="http://www.w3.org/1999/xlink" content-type="dwc:institutional_code" xlink:type="simple">CBS</named-content> 128834 = <abbrev xmlns:xlink="http://www.w3.org/1999/xlink" content-type="institution" xlink:title="Culture Collection of the Forestry and Agricultural Biotechnology Institute (FABI), University of Pretoria, Pretoria, South Africa" id="ABBRID0EQ3CI" xlink:type="simple">CMW</abbrev> 23289).</p></tp:treatment-sec><tp:treatment-sec sec-type="description" id="SECID0EV3CI"><title>Description.</title><p><italic>Sexual state</italic> not observed. <italic>Conidiophores</italic> macronematous, synnematous, 300–700 μm including conidiogenous apparatus, synnemata occasionally swollen at the base, frequently swollen at the stipe, brown to black, expanding branches at the apex, (25–)40–50(–80) μm in width, abundantly produced in culture. <italic>Conidiogenous cells</italic> discrete, terminal, hyaline, cylindrical, (8–)12–17(–20) × 1.5–2.3 μm. <italic>Conidia</italic> hyaline, one-celled, ellipsoidal to cylindrical, (3.9–)4.3–4.9(–6.3) × 1.9–2.5 μm. <italic>Culture characteristics</italic>: colonies on <abbrev xmlns:xlink="http://www.w3.org/1999/xlink" xlink:title="Oatmeal agar" id="ABBRID0EF4CI" xlink:type="simple">OA</abbrev>, hyaline at first, later becoming light yellowish in the center, concentric rings present, hyphae hyaline, appressed and immersed. Optimal growth temperature is 25 °C with radial growth rate 2.5 (± 0.5) mm/d, growth reduced at 10 °C and 30 °C, no growth at 35 °C.</p><fig id="F4" position="float" orientation="portrait"><object-id xmlns:xlink="http://www.w3.org/1999/xlink" content-type="doi" xlink:type="simple">10.3897/mycokeys.60.39069.figure4</object-id><object-id xmlns:xlink="http://www.w3.org/1999/xlink" content-type="arpha" xlink:type="simple">812D0E6E-2B07-5160-81CB-D63BE27CEC63</object-id><label>Figure 4.</label><caption><p><italic><tp:taxon-name><tp:taxon-name-part taxon-name-part-type="genus" reg="Leptographium">Leptographium</tp:taxon-name-part> <tp:taxon-name-part taxon-name-part-type="species" reg="conplurium">conplurium</tp:taxon-name-part></tp:taxon-name></italic> sp. nov. (<abbrev xmlns:xlink="http://www.w3.org/1999/xlink" content-type="institution" xlink:title="Culture Collection of the Forestry and Agricultural Biotechnology Institute (FABI), University of Pretoria, Pretoria, South Africa" id="ABBRID0E34CI" xlink:type="simple">CMW</abbrev> 23315). <bold>a</bold> fourteen-days old culture on <abbrev xmlns:xlink="http://www.w3.org/1999/xlink" xlink:title="Oatmeal agar" id="ABBRID0ED5CI" xlink:type="simple">OA</abbrev> with black background; b. synnematous asexual state on wood tissue on <abbrev xmlns:xlink="http://www.w3.org/1999/xlink" xlink:title="water agar" id="ABBRID0EH5CI" xlink:type="simple">WA</abbrev><bold>c</bold> conidiophore <bold>d</bold> conidiogenous apparatus <bold>e</bold> conidiogenous cells <bold>f</bold> conidia. Scale bars: 200 μm (<bold>b</bold>), 50 μm (<bold>c</bold>), 20 μm (<bold>d</bold>), 10 μm (<bold>e</bold>), 5 μm (<bold>f</bold>).</p></caption><graphic xmlns:xlink="http://www.w3.org/1999/xlink" xlink:href="mycokeys-60-093-g004.jpg" position="float" orientation="portrait" xlink:type="simple" id="oo_360783.jpg"><uri content-type="original_file" xlink:type="simple">https://binary.pensoft.net/fig/360783</uri></graphic></fig></tp:treatment-sec><tp:treatment-sec sec-type="host" id="SECID0EC6CI"><title>Host tree.</title><p><italic><tp:taxon-name><tp:taxon-name-part taxon-name-part-type="genus" reg="Picea">Picea</tp:taxon-name-part> <tp:taxon-name-part taxon-name-part-type="species" reg="abies">abies</tp:taxon-name-part></tp:taxon-name></italic>.</p></tp:treatment-sec><tp:treatment-sec sec-type="Insect vectors" id="SECID0ET6CI"><title>Insect vectors.</title><p><italic><tp:taxon-name><tp:taxon-name-part taxon-name-part-type="genus" reg="Dryocoetes">Dryocoetes</tp:taxon-name-part> <tp:taxon-name-part taxon-name-part-type="species" reg="autographus">autographus</tp:taxon-name-part></tp:taxon-name></italic>, <italic><tp:taxon-name><tp:taxon-name-part taxon-name-part-type="genus" reg="Hylastes">Hylastes</tp:taxon-name-part> <tp:taxon-name-part taxon-name-part-type="species" reg="brunneus">brunneus</tp:taxon-name-part></tp:taxon-name></italic>.</p></tp:treatment-sec><tp:treatment-sec sec-type="distribution" id="SECID0EPADI"><title>Distribution.</title><p>Finland.</p></tp:treatment-sec><tp:treatment-sec sec-type="notes" id="SECID0EUADI"><title>Notes.</title><p>All isolates of this species were initially recognized as a cryptic species closely related to <italic><tp:taxon-name><tp:taxon-name-part taxon-name-part-type="genus" reg="Leptographium">L.</tp:taxon-name-part> <tp:taxon-name-part taxon-name-part-type="species" reg="cucullatum">cucullatum</tp:taxon-name-part></tp:taxon-name></italic> and <italic><tp:taxon-name><tp:taxon-name-part taxon-name-part-type="genus" reg="Leptographium">L.</tp:taxon-name-part> <tp:taxon-name-part taxon-name-part-type="species" reg="olivaceapini">olivaceapini</tp:taxon-name-part></tp:taxon-name></italic> by <xref ref-type="bibr" rid="B26">Linnakoski et al. (2012)</xref>. Our results confirmed that they represent an undescribed taxon.</p></tp:treatment-sec><tp:treatment-sec sec-type="material" id="SECID0EUBDI"><title>Additional material examined.</title><p>FINLAND, Ilomantsi, from <italic><tp:taxon-name><tp:taxon-name-part taxon-name-part-type="genus" reg="Picea">Picea</tp:taxon-name-part> <tp:taxon-name-part taxon-name-part-type="species" reg="abies">abies</tp:taxon-name-part></tp:taxon-name></italic> infested with <italic><tp:taxon-name><tp:taxon-name-part taxon-name-part-type="genus" reg="Dryocoetes">Dryocoetes</tp:taxon-name-part> <tp:taxon-name-part taxon-name-part-type="species" reg="autographus">autographus</tp:taxon-name-part></tp:taxon-name></italic>, Aug. 2005, <italic>Z.W. de Beer</italic>, (culture: <abbrev xmlns:xlink="http://www.w3.org/1999/xlink" content-type="institution" xlink:title="Culture Collection of the Forestry and Agricultural Biotechnology Institute (FABI), University of Pretoria, Pretoria, South Africa" id="ABBRID0ESCDI" xlink:type="simple">CMW</abbrev> 23295); Ilomantsi, from <italic><tp:taxon-name><tp:taxon-name-part taxon-name-part-type="genus" reg="Picea">P.</tp:taxon-name-part> <tp:taxon-name-part taxon-name-part-type="species" reg="abies">abies</tp:taxon-name-part></tp:taxon-name></italic> infested with <italic><tp:taxon-name><tp:taxon-name-part taxon-name-part-type="genus" reg="Hylastes">Hylastes</tp:taxon-name-part> <tp:taxon-name-part taxon-name-part-type="species" reg="brunneus">brunneus</tp:taxon-name-part></tp:taxon-name></italic>, Aug. 2005, <italic>Z.W. de Beer</italic>, (culture: <abbrev xmlns:xlink="http://www.w3.org/1999/xlink" content-type="institution" xlink:title="Culture Collection of the Forestry and Agricultural Biotechnology Institute (FABI), University of Pretoria, Pretoria, South Africa" id="ABBRID0EPDDI" xlink:type="simple">CMW</abbrev> 23316).</p></tp:treatment-sec><ref-list><ref id="B26"><mixed-citation xmlns:xlink="http://www.w3.org/1999/xlink" xlink:type="simple"><person-group><name name-style="western"><surname>Linnakoski</surname><given-names>R</given-names></name><name name-style="western"><surname>De Beer</surname><given-names>ZW</given-names></name><name name-style="western"><surname>Duong</surname><given-names>TA</given-names></name><name name-style="western"><surname>Niemelä</surname><given-names>P</given-names></name><name name-style="western"><surname>Pappinen</surname><given-names>A</given-names></name><name name-style="western"><surname>et</surname><given-names>al.</given-names></name></person-group> (<year>2012</year>) <article-title><italic><tp:taxon-name><tp:taxon-name-part taxon-name-part-type="genus">Grosmannia</tp:taxon-name-part></tp:taxon-name></italic> and <italic><tp:taxon-name><tp:taxon-name-part taxon-name-part-type="genus">Leptographium</tp:taxon-name-part></tp:taxon-name></italic> spp. associated with conifer-infesting bark beetles in Finland and Russia, including <italic><tp:taxon-name><tp:taxon-name-part taxon-name-part-type="genus">Leptographium</tp:taxon-name-part> <tp:taxon-name-part taxon-name-part-type="species">taigense</tp:taxon-name-part></tp:taxon-name></italic> sp. nov.</article-title><source>Antonie van Leeuwenhoek</source><volume>102</volume>: <fpage>375</fpage>–<lpage>399</lpage>. <ext-link xlink:type="simple" ext-link-type="doi" xlink:href="10.1007/s10482-012-9747-6">https://doi.org/10.1007/s10482-012-9747-6</ext-link></mixed-citation></ref></ref-list></tp:taxon-treatment>
