# Supplementary material for: Taxonomy and phylogeny of the Leptographium olivaceum complex (Ophiostomatales, Ascomycota), including descriptions of six new species from China and Europe
Source: MycoKeys. 2019 Nov 29;60:93–123. doi: 10.3897/mycokeys.60.39069 (PMC6898192; doi:10.3897/mycokeys.60.39069)
Supplement: XML Treatment for Leptographium cucullatum [file mycokeys.60.39069-treatment3.xml]

<!DOCTYPE tp:taxon-treatment
  PUBLIC "-//TaxonX//DTD Taxonomic Treatment Publishing DTD v0 20100105//EN" "tax-treatment-NSO.dtd">
<tp:taxon-treatment xmlns:tp="http://www.plazi.org/taxpub"><tp:treatment-meta><kwd-group><label>Taxon classification</label><kwd><named-content xmlns:xlink="http://www.w3.org/1999/xlink" content-type="kingdom">Fungi</named-content></kwd><kwd><named-content xmlns:xlink="http://www.w3.org/1999/xlink" content-type="order">Ophiostomatales</named-content></kwd><kwd><named-content xmlns:xlink="http://www.w3.org/1999/xlink" content-type="family">Ophiostomataceae</named-content></kwd></kwd-group><mixed-citation publication-type="journal"><person-group><name><surname>Yin</surname><given-names>Mingliang</given-names></name><name><surname>Wingfield</surname><given-names>Michael J.</given-names></name><name><surname>Zhou</surname><given-names>Xudong</given-names></name><name><surname>Linnakoski</surname><given-names>Riikka</given-names></name><name><surname>de Beer</surname><given-names>Z. Wilhelm</given-names></name></person-group><article-title>Taxonomy and phylogeny of the <italic><tp:taxon-name><tp:taxon-name-part taxon-name-part-type="genus" reg="Leptographium">Leptographium</tp:taxon-name-part> <tp:taxon-name-part taxon-name-part-type="species" reg="olivaceum">olivaceum</tp:taxon-name-part></tp:taxon-name></italic> complex (<tp:taxon-name><tp:taxon-name-part taxon-name-part-type="genus" reg="Ophiostomatales">Ophiostomatales</tp:taxon-name-part></tp:taxon-name>, <tp:taxon-name><tp:taxon-name-part taxon-name-part-type="phylum">Ascomycota</tp:taxon-name-part></tp:taxon-name>), including descriptions of six new species from China and Europe</article-title><source>MycoKeys</source><day>29</day><month>11</month><year>2019</year><volume>60</volume><fpage>93</fpage><lpage>123</lpage><pub-id pub-id-type="doi">10.3897/mycokeys.60.39069</pub-id></mixed-citation></tp:treatment-meta><tp:nomenclature><tp:taxon-name><object-id xmlns:xlink="http://www.w3.org/1999/xlink" content-type="arpha" xlink:type="simple">63322A10-8802-5AD9-BFE8-0C385FAC3096</object-id>
              <tp:taxon-name-part taxon-name-part-type="genus" reg="Leptographium">Leptographium</tp:taxon-name-part>
              <tp:taxon-name-part taxon-name-part-type="species" reg="cucullatum">cucullatum</tp:taxon-name-part>
              <object-id xmlns:xlink="http://www.w3.org/1999/xlink" content-type="mycobank" xlink:type="simple">831546</object-id>
            </tp:taxon-name><tp:taxon-authority>(H. Solheim) M.L. Yin, Z.W. de Beer &amp; M.J. Wingf.</tp:taxon-authority><tp:taxon-status xmlns:xlink="http://www.w3.org/1999/xlink" xlink:type="simple">comb. nov.</tp:taxon-status><tp:nomenclature-citation-list><tp:nomenclature-citation><tp:taxon-name>
                  <tp:taxon-name-part taxon-name-part-type="genus" reg="Ophiostoma"/>
                  <tp:taxon-name-part taxon-name-part-type="species" reg="cucullatum"/>
                </tp:taxon-name><comment>≡ <tp:taxon-name><tp:taxon-name-part taxon-name-part-type="genus" reg="Ophiostoma">Ophiostoma</tp:taxon-name-part> <tp:taxon-name-part taxon-name-part-type="species" reg="cucullatum">cucullatum</tp:taxon-name-part></tp:taxon-name> H. Solheim, Nord. J. Bot. 6: 202 (1986). (Basionym) </comment></tp:nomenclature-citation><tp:nomenclature-citation><tp:taxon-name>
                  <tp:taxon-name-part taxon-name-part-type="genus" reg="Grosmannia"/>
                  <tp:taxon-name-part taxon-name-part-type="species" reg="cucullata"/>
                </tp:taxon-name><comment>≡ <tp:taxon-name><tp:taxon-name-part taxon-name-part-type="genus" reg="Grosmannia">Grosmannia</tp:taxon-name-part> <tp:taxon-name-part taxon-name-part-type="species" reg="cucullata">cucullata</tp:taxon-name-part></tp:taxon-name> (H. Solheim) Zipfel, Z.W. de Beer &amp; M.J. Wingf., <xref ref-type="bibr" rid="B63">Zipfel et al. (2006)</xref> Stud. Mycol. 55: 90. </comment></tp:nomenclature-citation></tp:nomenclature-citation-list></tp:nomenclature><tp:treatment-sec sec-type="material" id="SECID0E2FDI"><title>Type.</title><p>NORWAY, Vestfold, Lardal, from <italic><tp:taxon-name><tp:taxon-name-part taxon-name-part-type="genus" reg="Ips">Ips</tp:taxon-name-part> <tp:taxon-name-part taxon-name-part-type="species" reg="typographus">typographus</tp:taxon-name-part></tp:taxon-name></italic> caught when leaving a log of <italic><tp:taxon-name><tp:taxon-name-part taxon-name-part-type="genus" reg="Picea">Picea</tp:taxon-name-part> <tp:taxon-name-part taxon-name-part-type="species" reg="abies">abies</tp:taxon-name-part></tp:taxon-name></italic>, 20 Aug 1981, <italic>H. Solheim</italic>, (<named-content xmlns:xlink="http://www.w3.org/1999/xlink" content-type="dwc:institutional_code" xlink:type="simple">CBS</named-content> H-15306 and <named-content xmlns:xlink="http://www.w3.org/1999/xlink" content-type="dwc:institutional_code" xlink:type="simple">CBS</named-content> H-3560-<bold>holotype</bold>, ex-holotype cultures: <abbrev xmlns:xlink="http://www.w3.org/1999/xlink" content-type="institution" xlink:title="Culture Collection of the Forestry and Agricultural Biotechnology Institute (FABI), University of Pretoria, Pretoria, South Africa" id="ABBRID0EFHDI" xlink:type="simple">CMW</abbrev> 1140 = <named-content xmlns:xlink="http://www.w3.org/1999/xlink" content-type="dwc:institutional_code" xlink:type="simple">CBS</named-content> 218.83 = 81-83/16).</p></tp:treatment-sec><tp:treatment-sec sec-type="description" id="SECID0EPHDI"><title>Descriptions.</title><p><xref ref-type="bibr" rid="B50">Solheim (1986</xref>, pp 202–203, fig. 2); <xref ref-type="bibr" rid="B58">Wingfield et al. (1989</xref>, pp 92–95, figs 1–10); <xref ref-type="bibr" rid="B61">Yamaoka et al. (1997</xref>, pp 1220–1221 figs 22–26); <xref ref-type="bibr" rid="B13">Harrington et al. (2001</xref>, pp 128–129, figs 41, 44).</p></tp:treatment-sec><tp:treatment-sec sec-type="host" id="SECID0EFIDI"><title>Host trees.</title><p><italic><tp:taxon-name><tp:taxon-name-part taxon-name-part-type="genus" reg="Picea">Picea</tp:taxon-name-part> <tp:taxon-name-part taxon-name-part-type="species" reg="abies">abies</tp:taxon-name-part></tp:taxon-name></italic>, <italic><tp:taxon-name><tp:taxon-name-part taxon-name-part-type="genus" reg="Picea">Picea</tp:taxon-name-part> <tp:taxon-name-part taxon-name-part-type="species" reg="jezoensis">jezoensis</tp:taxon-name-part></tp:taxon-name></italic>, <italic><tp:taxon-name><tp:taxon-name-part taxon-name-part-type="genus" reg="Pinus">Pinus</tp:taxon-name-part> <tp:taxon-name-part taxon-name-part-type="species" reg="sylvestris">sylvestris</tp:taxon-name-part></tp:taxon-name></italic>.</p></tp:treatment-sec><tp:treatment-sec sec-type="Insect vectors" id="SECID0EMJDI"><title>Insect vectors.</title><p><italic><tp:taxon-name><tp:taxon-name-part taxon-name-part-type="genus" reg="Dryocoetus">Dryocoetus</tp:taxon-name-part> <tp:taxon-name-part taxon-name-part-type="species" reg="autographus">autographus</tp:taxon-name-part></tp:taxon-name></italic>, <italic><tp:taxon-name><tp:taxon-name-part taxon-name-part-type="genus" reg="Ips">Ips</tp:taxon-name-part> <tp:taxon-name-part taxon-name-part-type="species" reg="typographus">typographus</tp:taxon-name-part></tp:taxon-name></italic>, <italic><tp:taxon-name><tp:taxon-name-part taxon-name-part-type="genus" reg="Ips">Ips</tp:taxon-name-part> <tp:taxon-name-part taxon-name-part-type="species" reg="typographus">typographus</tp:taxon-name-part> <tp:taxon-name-part taxon-name-part-type="form" reg="japonicus">japonicus</tp:taxon-name-part></tp:taxon-name></italic>.</p></tp:treatment-sec><tp:treatment-sec sec-type="distribution" id="SECID0E3KDI"><title>Distributions.</title><p>Europe (Austria, Norway, Poland, Russia), Japan</p></tp:treatment-sec><tp:treatment-sec sec-type="notes" id="SECID0EBLDI"><title>Notes.</title><p><xref ref-type="bibr" rid="B13">Harrington et al. (2001)</xref> suggested that <italic><tp:taxon-name><tp:taxon-name-part taxon-name-part-type="genus" reg="Phialographium">Phialographium</tp:taxon-name-part> <tp:taxon-name-part taxon-name-part-type="species" reg="erubescens">erubescens</tp:taxon-name-part></tp:taxon-name></italic> represented the asexual state of <italic><tp:taxon-name><tp:taxon-name-part taxon-name-part-type="genus" reg="Leptographium">L.</tp:taxon-name-part> <tp:taxon-name-part taxon-name-part-type="species" reg="cucullatum">cucullatum</tp:taxon-name-part></tp:taxon-name></italic>. Comprehensive data from the present study distinguish between the two species. See details under <italic><tp:taxon-name><tp:taxon-name-part taxon-name-part-type="genus" reg="Leptographium">L.</tp:taxon-name-part> <tp:taxon-name-part taxon-name-part-type="species" reg="erubescens">erubescens</tp:taxon-name-part></tp:taxon-name></italic>.</p></tp:treatment-sec><tp:treatment-sec sec-type="material" id="SECID0EMMDI"><title>Additional material examined.</title><p>AUSTRIA, Tyrol, Ehrwald, from <italic><tp:taxon-name><tp:taxon-name-part taxon-name-part-type="genus" reg="Ips">I.</tp:taxon-name-part> <tp:taxon-name-part taxon-name-part-type="species" reg="typographus">typographus</tp:taxon-name-part></tp:taxon-name></italic> in <italic><tp:taxon-name><tp:taxon-name-part taxon-name-part-type="genus" reg="Picea">Picea</tp:taxon-name-part> <tp:taxon-name-part taxon-name-part-type="species" reg="abies">abies</tp:taxon-name-part></tp:taxon-name></italic>, July 1997, <italic>T. Kirisits</italic>, <abbrev xmlns:xlink="http://www.w3.org/1999/xlink" content-type="institution" xlink:title="Culture Collection of the Forestry and Agricultural Biotechnology Institute (FABI), University of Pretoria, Pretoria, South Africa" id="ABBRID0EKNDI" xlink:type="simple">CMW</abbrev> 5022; JAPAN, Hokkaido, Furano, from an adult of <italic><tp:taxon-name><tp:taxon-name-part taxon-name-part-type="genus" reg="Ips">Ips</tp:taxon-name-part> <tp:taxon-name-part taxon-name-part-type="species" reg="typographus">typographus</tp:taxon-name-part> <tp:taxon-name-part taxon-name-part-type="subspecies" reg="japonicus">japonicus</tp:taxon-name-part></tp:taxon-name></italic> in <italic><tp:taxon-name><tp:taxon-name-part taxon-name-part-type="genus" reg="Picea">Picea</tp:taxon-name-part> <tp:taxon-name-part taxon-name-part-type="species" reg="jezoensis">jezoensis</tp:taxon-name-part></tp:taxon-name></italic>, 31 July 1991, <italic>Y. Yamaoka</italic>, <abbrev xmlns:xlink="http://www.w3.org/1999/xlink" content-type="institution" xlink:title="Culture Collection of the Forestry and Agricultural Biotechnology Institute (FABI), University of Pretoria, Pretoria, South Africa" id="ABBRID0ELODI" xlink:type="simple">CMW</abbrev> 1871 = JCM 8816; RUSSIA, Ohtama, from <italic><tp:taxon-name><tp:taxon-name-part taxon-name-part-type="genus" reg="Ips">I.</tp:taxon-name-part> <tp:taxon-name-part taxon-name-part-type="species" reg="typographus">typographus</tp:taxon-name-part></tp:taxon-name></italic> in <italic><tp:taxon-name><tp:taxon-name-part taxon-name-part-type="genus" reg="Picea">P.</tp:taxon-name-part> <tp:taxon-name-part taxon-name-part-type="species" reg="abies">abies</tp:taxon-name-part></tp:taxon-name></italic>, June 2004, <italic>J. Ahtiainen</italic>, <abbrev xmlns:xlink="http://www.w3.org/1999/xlink" content-type="institution" xlink:title="Culture Collection of the Forestry and Agricultural Biotechnology Institute (FABI), University of Pretoria, Pretoria, South Africa" id="ABBRID0EIPDI" xlink:type="simple">CMW</abbrev> 23123 = <named-content xmlns:xlink="http://www.w3.org/1999/xlink" content-type="dwc:institutional_code" xlink:type="simple">CBS</named-content> 128299;RUSSIA, Lisino-Corpus,from <italic><tp:taxon-name><tp:taxon-name-part taxon-name-part-type="genus" reg="Ips">I.</tp:taxon-name-part> <tp:taxon-name-part taxon-name-part-type="species" reg="typographus">typographus</tp:taxon-name-part></tp:taxon-name></italic> in <italic><tp:taxon-name><tp:taxon-name-part taxon-name-part-type="genus" reg="Pinus">Pinus</tp:taxon-name-part> <tp:taxon-name-part taxon-name-part-type="species" reg="sylvestris">sylvestris</tp:taxon-name-part></tp:taxon-name></italic>, <italic>R. Linnakoski</italic>, <abbrev xmlns:xlink="http://www.w3.org/1999/xlink" content-type="institution" xlink:title="Culture Collection of the Forestry and Agricultural Biotechnology Institute (FABI), University of Pretoria, Pretoria, South Africa" id="ABBRID0EKQDI" xlink:type="simple">CMW</abbrev> 23190; RUSSIA, Kivennapa, Lintula, from <italic><tp:taxon-name><tp:taxon-name-part taxon-name-part-type="genus" reg="Dryocoetus">Dryocoetus</tp:taxon-name-part> <tp:taxon-name-part taxon-name-part-type="species" reg="autographus">autographus</tp:taxon-name-part></tp:taxon-name></italic> in <italic><tp:taxon-name><tp:taxon-name-part taxon-name-part-type="genus" reg="Picea">P.</tp:taxon-name-part> <tp:taxon-name-part taxon-name-part-type="species" reg="abies">abies</tp:taxon-name-part></tp:taxon-name></italic>, Oct 2007, <italic>R. Linnakoski</italic>, <abbrev xmlns:xlink="http://www.w3.org/1999/xlink" content-type="institution" xlink:title="Culture Collection of the Forestry and Agricultural Biotechnology Institute (FABI), University of Pretoria, Pretoria, South Africa" id="ABBRID0EHRDI" xlink:type="simple">CMW</abbrev> 27983, <abbrev xmlns:xlink="http://www.w3.org/1999/xlink" content-type="institution" xlink:title="Culture Collection of the Forestry and Agricultural Biotechnology Institute (FABI), University of Pretoria, Pretoria, South Africa" id="ABBRID0EMRDI" xlink:type="simple">CMW</abbrev> 27984; RUSSIA, Karelia, from <italic><tp:taxon-name><tp:taxon-name-part taxon-name-part-type="genus" reg="Ips">I.</tp:taxon-name-part> <tp:taxon-name-part taxon-name-part-type="species" reg="typographus">typographus</tp:taxon-name-part></tp:taxon-name></italic> in <italic><tp:taxon-name><tp:taxon-name-part taxon-name-part-type="genus" reg="Picea">P.</tp:taxon-name-part> <tp:taxon-name-part taxon-name-part-type="species" reg="abies">abies</tp:taxon-name-part></tp:taxon-name></italic>, <italic>H. Roininen</italic>, <abbrev xmlns:xlink="http://www.w3.org/1999/xlink" content-type="institution" xlink:title="Culture Collection of the Forestry and Agricultural Biotechnology Institute (FABI), University of Pretoria, Pretoria, South Africa" id="ABBRID0EJSDI" xlink:type="simple">CMW</abbrev> 36623.</p></tp:treatment-sec><ref-list><ref id="B63"><mixed-citation xmlns:xlink="http://www.w3.org/1999/xlink" xlink:type="simple"><person-group><name name-style="western"><surname>Zipfel</surname><given-names>RD</given-names></name><name name-style="western"><surname>De Beer</surname><given-names>ZW</given-names></name><name name-style="western"><surname>Jacobs</surname><given-names>K</given-names></name><name name-style="western"><surname>Wingfield</surname><given-names>BD</given-names></name><name name-style="western"><surname>Wingfield</surname><given-names>MJ</given-names></name></person-group> (<year>2006</year>) <article-title>Multi-gene phylogenies define <italic><tp:taxon-name><tp:taxon-name-part taxon-name-part-type="genus">Ceratocystiopsis</tp:taxon-name-part></tp:taxon-name></italic> and <italic><tp:taxon-name><tp:taxon-name-part taxon-name-part-type="genus">Grosmannia</tp:taxon-name-part></tp:taxon-name></italic> distinct from <italic><tp:taxon-name><tp:taxon-name-part taxon-name-part-type="genus">Ophiostoma</tp:taxon-name-part></tp:taxon-name></italic>.</article-title><volume>55</volume>: <fpage>75</fpage>–<lpage>97</lpage>. <ext-link xlink:type="simple" ext-link-type="doi" xlink:href="10.3114/sim.55.1.75">https://doi.org/10.3114/sim.55.1.75</ext-link></mixed-citation></ref><ref id="B50"><mixed-citation xmlns:xlink="http://www.w3.org/1999/xlink" xlink:type="simple"><person-group><name name-style="western"><surname>Solheim</surname><given-names>H</given-names></name></person-group> (<year>1986</year>) <article-title>Species of <tp:taxon-name><tp:taxon-name-part taxon-name-part-type="family">Ophiostomataceae</tp:taxon-name-part></tp:taxon-name> isolated from <italic><tp:taxon-name><tp:taxon-name-part taxon-name-part-type="genus">Picea</tp:taxon-name-part> <tp:taxon-name-part taxon-name-part-type="species">abies</tp:taxon-name-part></tp:taxon-name></italic> infested by the bark beetle <italic><tp:taxon-name><tp:taxon-name-part taxon-name-part-type="genus">Ips</tp:taxon-name-part> <tp:taxon-name-part taxon-name-part-type="species">typographus</tp:taxon-name-part></tp:taxon-name></italic>.</article-title><source>Nordic Journal of Botany</source><volume>6</volume>: <fpage>199</fpage>–<lpage>207</lpage>. <ext-link xlink:type="simple" ext-link-type="doi" xlink:href="10.1111/j.1756-1051.1986.tb00874.x">https://doi.org/10.1111/j.1756-1051.1986.tb00874.x</ext-link></mixed-citation></ref><ref id="B58"><mixed-citation xmlns:xlink="http://www.w3.org/1999/xlink" xlink:type="simple"><person-group><name name-style="western"><surname>Wingfield</surname><given-names>MJ</given-names></name><name name-style="western"><surname>Van Wyk</surname><given-names>P</given-names></name><name name-style="western"><surname>Van Wyk</surname><given-names>P</given-names></name></person-group> (<year>1989</year>) <article-title>Conidial development in the anamorph of <italic><tp:taxon-name><tp:taxon-name-part taxon-name-part-type="genus">Ophiostoma</tp:taxon-name-part> <tp:taxon-name-part taxon-name-part-type="species">cucullatum</tp:taxon-name-part></tp:taxon-name></italic>.</article-title><source>Mycological Research</source><volume>93</volume>: <fpage>91</fpage>–<lpage>95</lpage>. <ext-link xlink:type="simple" ext-link-type="doi" xlink:href="10.1016/S0953-7562(89)80142-X">https://doi.org/10.1016/S0953-7562(89)80142-X</ext-link></mixed-citation></ref><ref id="B61"><mixed-citation xmlns:xlink="http://www.w3.org/1999/xlink" xlink:type="simple"><person-group><name name-style="western"><surname>Yamaoka</surname><given-names>Y</given-names></name><name name-style="western"><surname>Wingfield</surname><given-names>MJ</given-names></name><name name-style="western"><surname>Takahashi</surname><given-names>I</given-names></name><name name-style="western"><surname>Solheim</surname><given-names>H</given-names></name></person-group> (<year>1997</year>) <article-title>Ophiostomatoid fungi associated with the spruce bark beetle <tp:taxon-name><tp:taxon-name-part taxon-name-part-type="genus">Ips</tp:taxon-name-part> <tp:taxon-name-part taxon-name-part-type="species">typographus</tp:taxon-name-part> <tp:taxon-name-part taxon-name-part-type="infraspecific-rank">f.</tp:taxon-name-part> <tp:taxon-name-part taxon-name-part-type="form">japonicus</tp:taxon-name-part></tp:taxon-name> in Japan.</article-title><source>Mycological Research</source><volume>101</volume>: <fpage>1215</fpage>–<lpage>1227</lpage>. <ext-link xlink:type="simple" ext-link-type="doi" xlink:href="10.1017/S0953756297003924">https://doi.org/10.1017/S0953756297003924</ext-link></mixed-citation></ref><ref id="B13"><mixed-citation xmlns:xlink="http://www.w3.org/1999/xlink" xlink:type="simple"><person-group><name name-style="western"><surname>Harrington</surname><given-names>TC</given-names></name><name name-style="western"><surname>McNew</surname><given-names>D</given-names></name><name name-style="western"><surname>Steimel</surname><given-names>J</given-names></name><name name-style="western"><surname>Hofstra</surname><given-names>D</given-names></name><name name-style="western"><surname>Farrel</surname><given-names>R</given-names></name></person-group> (<year>2001</year>) <article-title>Phylogeny and taxonomy of the <italic><tp:taxon-name><tp:taxon-name-part taxon-name-part-type="genus">Ophiostoma</tp:taxon-name-part> <tp:taxon-name-part taxon-name-part-type="species">piceae</tp:taxon-name-part></tp:taxon-name></italic> complex and the Dutch elm disease fungi.</article-title><source>Mycologia</source><volume>93</volume>: <fpage>111</fpage>–<lpage>136</lpage>. <ext-link xlink:type="simple" ext-link-type="doi" xlink:href="10.1080/00275514.2001.12061284">https://doi.org/10.1080/00275514.2001.12061284</ext-link></mixed-citation></ref></ref-list></tp:taxon-treatment>
