# Supplementary material for: Taxonomy and phylogeny of the Leptographium olivaceum complex (Ophiostomatales, Ascomycota), including descriptions of six new species from China and Europe
Source: MycoKeys. 2019 Nov 29;60:93–123. doi: 10.3897/mycokeys.60.39069 (PMC6898192; doi:10.3897/mycokeys.60.39069)
Supplement: XML Treatment for Leptographium davidsonii [file mycokeys.60.39069-treatment4.xml]

<!DOCTYPE tp:taxon-treatment
  PUBLIC "-//TaxonX//DTD Taxonomic Treatment Publishing DTD v0 20100105//EN" "tax-treatment-NSO.dtd">
<tp:taxon-treatment xmlns:tp="http://www.plazi.org/taxpub"><tp:treatment-meta><kwd-group><label>Taxon classification</label><kwd><named-content xmlns:xlink="http://www.w3.org/1999/xlink" content-type="kingdom">Fungi</named-content></kwd><kwd><named-content xmlns:xlink="http://www.w3.org/1999/xlink" content-type="order">Ophiostomatales</named-content></kwd><kwd><named-content xmlns:xlink="http://www.w3.org/1999/xlink" content-type="family">Ophiostomataceae</named-content></kwd></kwd-group><mixed-citation publication-type="journal"><person-group><name><surname>Yin</surname><given-names>Mingliang</given-names></name><name><surname>Wingfield</surname><given-names>Michael J.</given-names></name><name><surname>Zhou</surname><given-names>Xudong</given-names></name><name><surname>Linnakoski</surname><given-names>Riikka</given-names></name><name><surname>de Beer</surname><given-names>Z. Wilhelm</given-names></name></person-group><article-title>Taxonomy and phylogeny of the <italic><tp:taxon-name><tp:taxon-name-part taxon-name-part-type="genus" reg="Leptographium">Leptographium</tp:taxon-name-part> <tp:taxon-name-part taxon-name-part-type="species" reg="olivaceum">olivaceum</tp:taxon-name-part></tp:taxon-name></italic> complex (<tp:taxon-name><tp:taxon-name-part taxon-name-part-type="genus" reg="Ophiostomatales">Ophiostomatales</tp:taxon-name-part></tp:taxon-name>, <tp:taxon-name><tp:taxon-name-part taxon-name-part-type="phylum">Ascomycota</tp:taxon-name-part></tp:taxon-name>), including descriptions of six new species from China and Europe</article-title><source>MycoKeys</source><day>29</day><month>11</month><year>2019</year><volume>60</volume><fpage>93</fpage><lpage>123</lpage><pub-id pub-id-type="doi">10.3897/mycokeys.60.39069</pub-id></mixed-citation></tp:treatment-meta><tp:nomenclature><tp:taxon-name><object-id xmlns:xlink="http://www.w3.org/1999/xlink" content-type="arpha" xlink:type="simple">6DDD1B84-0353-55BC-AFBD-16B797429197</object-id>
              <tp:taxon-name-part taxon-name-part-type="genus" reg="Leptographium">Leptographium</tp:taxon-name-part>
              <tp:taxon-name-part taxon-name-part-type="species" reg="davidsonii">davidsonii</tp:taxon-name-part>
              <object-id xmlns:xlink="http://www.w3.org/1999/xlink" content-type="mycobank" xlink:type="simple">831547</object-id>
            </tp:taxon-name><tp:taxon-authority>(Olchow. &amp; J. Reid) M.L. Yin, Z.W. de Beer &amp; M.J. Wingf.</tp:taxon-authority><tp:taxon-status xmlns:xlink="http://www.w3.org/1999/xlink" xlink:type="simple">comb. nov.</tp:taxon-status><tp:nomenclature-citation-list><tp:nomenclature-citation><tp:taxon-name>
                  <tp:taxon-name-part taxon-name-part-type="genus" reg="Ceratocystis"/>
                  <tp:taxon-name-part taxon-name-part-type="species" reg="davidsonii"/>
                </tp:taxon-name><comment>≡ <tp:taxon-name><tp:taxon-name-part taxon-name-part-type="genus" reg="Ceratocystis">Ceratocystis</tp:taxon-name-part> <tp:taxon-name-part taxon-name-part-type="species" reg="davidsonii">davidsonii</tp:taxon-name-part></tp:taxon-name> (Olchow. &amp; J. Reid), Can. J. Bot. 52: 1698 (1974). (Basionym) </comment></tp:nomenclature-citation><tp:nomenclature-citation><tp:taxon-name>
                  <tp:taxon-name-part taxon-name-part-type="genus" reg="Ophiostoma"/>
                  <tp:taxon-name-part taxon-name-part-type="species" reg="davidsonii"/>
                </tp:taxon-name><comment>≡ <tp:taxon-name><tp:taxon-name-part taxon-name-part-type="genus" reg="Ophiostoma">Ophiostoma</tp:taxon-name-part> <tp:taxon-name-part taxon-name-part-type="species" reg="davidsonii">davidsonii</tp:taxon-name-part></tp:taxon-name> (Olchow. &amp; J. Reid) H. Solheim, Nord. J. Bot. 6: 203 (1986). </comment></tp:nomenclature-citation><tp:nomenclature-citation><tp:taxon-name>
                  <tp:taxon-name-part taxon-name-part-type="genus" reg="Grosmannia"/>
                  <tp:taxon-name-part taxon-name-part-type="species" reg="davidsonii"/>
                </tp:taxon-name><comment>≡ <tp:taxon-name><tp:taxon-name-part taxon-name-part-type="genus" reg="Grosmannia">Grosmannia</tp:taxon-name-part> <tp:taxon-name-part taxon-name-part-type="species" reg="davidsonii">davidsonii</tp:taxon-name-part></tp:taxon-name> (Olchow. &amp; J. Reid) Zipfel, Z.W. de Beer &amp; M.J. Wingf., Zipfel et al., Stud. Mycol. 55: 90 (2006). </comment></tp:nomenclature-citation></tp:nomenclature-citation-list></tp:nomenclature><tp:treatment-sec sec-type="material" id="SECID0E5UDI"><title>Type.</title><p>CANADA, British Columbia, Seymour Arm, from <italic><tp:taxon-name><tp:taxon-name-part taxon-name-part-type="genus" reg="Pseudotsuga">Pseudotsuga</tp:taxon-name-part> <tp:taxon-name-part taxon-name-part-type="species" reg="menziesii">menziesii</tp:taxon-name-part></tp:taxon-name></italic>, 1971, <italic>J. Reid</italic>, (WIN (M) 71-30-<bold>holotype</bold>, ex-holotype cultures: <abbrev xmlns:xlink="http://www.w3.org/1999/xlink" content-type="institution" xlink:title="Culture Collection of the Forestry and Agricultural Biotechnology Institute (FABI), University of Pretoria, Pretoria, South Africa" id="ABBRID0ETVDI" xlink:type="simple">CMW</abbrev> 790 = IMI 176524 = JCM 7867).</p></tp:treatment-sec><tp:treatment-sec sec-type="description" id="SECID0EYVDI"><title>Descriptions.</title><p>Olchowecki &amp; Reid (1974, pp 1698–1699, figs 230–238); <xref ref-type="bibr" rid="B54">Upadhyay (1981</xref>, pp 42–43, figs 58–62); <xref ref-type="bibr" rid="B33">Mouton et al. (1993</xref>, pp 376–377, figs 15–18); <xref ref-type="bibr" rid="B36">Ohtaka et al. (2002</xref>, pp 154–156, figs 6–10).</p></tp:treatment-sec><tp:treatment-sec sec-type="host" id="SECID0EKWDI"><title>Host trees.</title><p><italic><tp:taxon-name><tp:taxon-name-part taxon-name-part-type="genus" reg="Abies">Abies</tp:taxon-name-part> <tp:taxon-name-part taxon-name-part-type="species" reg="veitchii">veitchii</tp:taxon-name-part></tp:taxon-name></italic>, <italic><tp:taxon-name><tp:taxon-name-part taxon-name-part-type="genus" reg="Picea">Picea</tp:taxon-name-part></tp:taxon-name></italic> sp, <italic><tp:taxon-name><tp:taxon-name-part taxon-name-part-type="genus" reg="Pseudotsuga">Pseudotsuga</tp:taxon-name-part> <tp:taxon-name-part taxon-name-part-type="species" reg="menziesii">menziesii</tp:taxon-name-part></tp:taxon-name></italic>.</p></tp:treatment-sec><tp:treatment-sec sec-type="Insect vector" id="SECID0ENXDI"><title>Insect vector.</title><p><italic><tp:taxon-name><tp:taxon-name-part taxon-name-part-type="genus" reg="Dryocoetes">Dryocoetes</tp:taxon-name-part> <tp:taxon-name-part taxon-name-part-type="species" reg="hectographus">hectographus</tp:taxon-name-part></tp:taxon-name></italic>.</p></tp:treatment-sec><tp:treatment-sec sec-type="distribution" id="SECID0E5XDI"><title>Distribution.</title><p>USA, Japan.</p></tp:treatment-sec><tp:treatment-sec sec-type="notes" id="SECID0EDYDI"><title>Notes.</title><p>The orange section shaped to hemispherical ascospores makes this species distinct from others in the complex (<xref ref-type="bibr" rid="B36">Ohtaka et al. 2002</xref>). This fungus was also reported associated with <italic><tp:taxon-name><tp:taxon-name-part taxon-name-part-type="genus" reg="Dryocoetes">Dryocoetes</tp:taxon-name-part> <tp:taxon-name-part taxon-name-part-type="species" reg="hectographus">hectographus</tp:taxon-name-part></tp:taxon-name></italic> on <italic><tp:taxon-name><tp:taxon-name-part taxon-name-part-type="genus" reg="Abies">Abies</tp:taxon-name-part> <tp:taxon-name-part taxon-name-part-type="species" reg="veitchii">veitchii</tp:taxon-name-part></tp:taxon-name></italic> in Japan based on morphology (<xref ref-type="bibr" rid="B36">Ohtaka et al. 2002</xref>), but the identity of the Japanese isolates needs to be verified with DNA sequences.</p></tp:treatment-sec><tp:treatment-sec sec-type="material" id="SECID0EHZDI"><title>Additional material examined.</title><p>CANADA, British Columbia, Lake Louise, from small <tp:taxon-name><tp:taxon-name-part taxon-name-part-type="subfamily">Scolytinae</tp:taxon-name-part></tp:taxon-name> sp. in <italic><tp:taxon-name><tp:taxon-name-part taxon-name-part-type="genus" reg="Picea">Picea</tp:taxon-name-part></tp:taxon-name></italic> sp. Aug 1994, <italic>M. J. Wingfield</italic>, (cultures: <abbrev xmlns:xlink="http://www.w3.org/1999/xlink" content-type="institution" xlink:title="Culture Collection of the Forestry and Agricultural Biotechnology Institute (FABI), University of Pretoria, Pretoria, South Africa" id="ABBRID0E2ZDI" xlink:type="simple">CMW</abbrev> 3094, <abbrev xmlns:xlink="http://www.w3.org/1999/xlink" content-type="institution" xlink:title="Culture Collection of the Forestry and Agricultural Biotechnology Institute (FABI), University of Pretoria, Pretoria, South Africa" id="ABBRID0EA1DI" xlink:type="simple">CMW</abbrev> 3095).</p></tp:treatment-sec><ref-list><ref id="B54"><mixed-citation xmlns:xlink="http://www.w3.org/1999/xlink" xlink:type="simple"><person-group><name name-style="western"><surname>Upadhyay</surname><given-names>HP</given-names></name></person-group> (<year>1981</year>) A monograph of <italic><tp:taxon-name><tp:taxon-name-part taxon-name-part-type="genus">Ceratocystis</tp:taxon-name-part></tp:taxon-name></italic> and <italic><tp:taxon-name><tp:taxon-name-part taxon-name-part-type="genus">Ceratocystiopsis</tp:taxon-name-part></tp:taxon-name></italic>. University of Georgia Press.</mixed-citation></ref><ref id="B33"><mixed-citation xmlns:xlink="http://www.w3.org/1999/xlink" xlink:type="simple"><person-group><name name-style="western"><surname>Mouton</surname><given-names>M</given-names></name><name name-style="western"><surname>Wingfield</surname><given-names>MJ</given-names></name><name name-style="western"><surname>Van Wyk</surname><given-names>PS</given-names></name></person-group> (<year>1993</year>) <article-title>Conidium development in the synnematous anamorphs of <italic><tp:taxon-name><tp:taxon-name-part taxon-name-part-type="genus">Ophiostoma</tp:taxon-name-part></tp:taxon-name></italic>.</article-title><source>Mycotaxon</source><volume>46</volume>: <fpage>371</fpage>–<lpage>379</lpage>.</mixed-citation></ref><ref id="B36"><mixed-citation xmlns:xlink="http://www.w3.org/1999/xlink" xlink:type="simple"><person-group><name name-style="western"><surname>Ohtaka</surname><given-names>N</given-names></name><name name-style="western"><surname>Masuya</surname><given-names>H</given-names></name><name name-style="western"><surname>Kaneko</surname><given-names>S</given-names></name><name name-style="western"><surname>Yamaoka</surname><given-names>Y</given-names></name></person-group> (<year>2002</year>) <article-title>Two <italic><tp:taxon-name><tp:taxon-name-part taxon-name-part-type="genus">Ophiostoma</tp:taxon-name-part></tp:taxon-name></italic> species associated with bark beetles in wave-regenerated <italic><tp:taxon-name><tp:taxon-name-part taxon-name-part-type="genus">Abies</tp:taxon-name-part> <tp:taxon-name-part taxon-name-part-type="species">veitchii</tp:taxon-name-part></tp:taxon-name></italic> forests in Japan.</article-title><source>Mycoscience</source><volume>43</volume>: <fpage>151</fpage>–<lpage>157</lpage>. <ext-link xlink:type="simple" ext-link-type="doi" xlink:href="10.1007/S102670200022">https://doi.org/10.1007/S102670200022</ext-link></mixed-citation></ref></ref-list></tp:taxon-treatment>
