# Supplementary material for: Taxonomy and phylogeny of the Leptographium olivaceum complex (Ophiostomatales, Ascomycota), including descriptions of six new species from China and Europe
Source: MycoKeys. 2019 Nov 29;60:93–123. doi: 10.3897/mycokeys.60.39069 (PMC6898192; doi:10.3897/mycokeys.60.39069)
Supplement: XML Treatment for Leptographium erubescens [file mycokeys.60.39069-treatment5.xml]

<!DOCTYPE tp:taxon-treatment
  PUBLIC "-//TaxonX//DTD Taxonomic Treatment Publishing DTD v0 20100105//EN" "tax-treatment-NSO.dtd">
<tp:taxon-treatment xmlns:tp="http://www.plazi.org/taxpub"><tp:treatment-meta><kwd-group><label>Taxon classification</label><kwd><named-content xmlns:xlink="http://www.w3.org/1999/xlink" content-type="kingdom">Fungi</named-content></kwd><kwd><named-content xmlns:xlink="http://www.w3.org/1999/xlink" content-type="order">Ophiostomatales</named-content></kwd><kwd><named-content xmlns:xlink="http://www.w3.org/1999/xlink" content-type="family">Ophiostomataceae</named-content></kwd></kwd-group><mixed-citation publication-type="journal"><person-group><name><surname>Yin</surname><given-names>Mingliang</given-names></name><name><surname>Wingfield</surname><given-names>Michael J.</given-names></name><name><surname>Zhou</surname><given-names>Xudong</given-names></name><name><surname>Linnakoski</surname><given-names>Riikka</given-names></name><name><surname>de Beer</surname><given-names>Z. Wilhelm</given-names></name></person-group><article-title>Taxonomy and phylogeny of the <italic><tp:taxon-name><tp:taxon-name-part taxon-name-part-type="genus" reg="Leptographium">Leptographium</tp:taxon-name-part> <tp:taxon-name-part taxon-name-part-type="species" reg="olivaceum">olivaceum</tp:taxon-name-part></tp:taxon-name></italic> complex (<tp:taxon-name><tp:taxon-name-part taxon-name-part-type="genus" reg="Ophiostomatales">Ophiostomatales</tp:taxon-name-part></tp:taxon-name>, <tp:taxon-name><tp:taxon-name-part taxon-name-part-type="phylum">Ascomycota</tp:taxon-name-part></tp:taxon-name>), including descriptions of six new species from China and Europe</article-title><source>MycoKeys</source><day>29</day><month>11</month><year>2019</year><volume>60</volume><fpage>93</fpage><lpage>123</lpage><pub-id pub-id-type="doi">10.3897/mycokeys.60.39069</pub-id></mixed-citation></tp:treatment-meta><tp:nomenclature><tp:taxon-name><object-id xmlns:xlink="http://www.w3.org/1999/xlink" content-type="arpha" xlink:type="simple">4895DF9B-55E1-5AA0-970A-4706D1CC08F1</object-id>
              <tp:taxon-name-part taxon-name-part-type="genus" reg="Leptographium">Leptographium</tp:taxon-name-part>
              <tp:taxon-name-part taxon-name-part-type="species" reg="erubescens">erubescens</tp:taxon-name-part>
              <object-id xmlns:xlink="http://www.w3.org/1999/xlink" content-type="mycobank" xlink:type="simple">823577</object-id>
            </tp:taxon-name><tp:taxon-authority>(Math.-Käärik) M.L. Yin, Z.W. de Beer &amp; M.J. Wingf.</tp:taxon-authority><tp:taxon-status xmlns:xlink="http://www.w3.org/1999/xlink" xlink:type="simple">comb. nov.</tp:taxon-status><tp:nomenclature-citation-list><tp:nomenclature-citation><tp:taxon-name>
                  <tp:taxon-name-part taxon-name-part-type="genus" reg="Graphium"/>
                  <tp:taxon-name-part taxon-name-part-type="species" reg="erubescens"/>
                </tp:taxon-name><comment>≡ <tp:taxon-name><tp:taxon-name-part taxon-name-part-type="genus" reg="Graphium">Graphium</tp:taxon-name-part> <tp:taxon-name-part taxon-name-part-type="species" reg="erubescens">erubescens</tp:taxon-name-part></tp:taxon-name> Math.-Käärik, Medd. Skogs for skninginst. 43: 62 (1953). (Basionym) </comment></tp:nomenclature-citation><tp:nomenclature-citation><tp:taxon-name>
                  <tp:taxon-name-part taxon-name-part-type="genus" reg="Pesotum"/>
                  <tp:taxon-name-part taxon-name-part-type="species" reg="erubescens"/>
                </tp:taxon-name><comment>≡ <tp:taxon-name><tp:taxon-name-part taxon-name-part-type="genus" reg="Pesotum">Pesotum</tp:taxon-name-part> <tp:taxon-name-part taxon-name-part-type="species" reg="erubescens">erubescens</tp:taxon-name-part></tp:taxon-name> (Math.-Käärik) G. Okada, Stud. Mycol. 45: 184 (2000). </comment></tp:nomenclature-citation><tp:nomenclature-citation><tp:taxon-name>
                  <tp:taxon-name-part taxon-name-part-type="genus" reg="Phialographium"/>
                  <tp:taxon-name-part taxon-name-part-type="species" reg="erubescens"/>
                </tp:taxon-name><comment>≡ <tp:taxon-name><tp:taxon-name-part taxon-name-part-type="genus" reg="Phialographium">Phialographium</tp:taxon-name-part> <tp:taxon-name-part taxon-name-part-type="species" reg="erubescens">erubescens</tp:taxon-name-part></tp:taxon-name> (Math.-Käärik) T.C. Harr. &amp; McNew, Mycologia 93: 129 (2001). </comment></tp:nomenclature-citation></tp:nomenclature-citation-list></tp:nomenclature><tp:treatment-sec sec-type="material" id="SECID0EV3DI"><title>Type.</title><p>SWEDEN, from pine poles and board, <italic>A. Mathiesen-Käärik</italic>, <bold>lectotype</bold> designated here, represented by line drawings (fig. 8b, p. 58; fig. 9d–f, p. 61) from <xref ref-type="bibr" rid="B31">Mathiesen-Käärik (1953)</xref>, <bold>MBT 379456</bold>; Uppland, Skutskär, from piled timber of <italic><tp:taxon-name><tp:taxon-name-part taxon-name-part-type="genus" reg="Pinus">Pinus</tp:taxon-name-part> <tp:taxon-name-part taxon-name-part-type="species" reg="sylvestris">sylvestris</tp:taxon-name-part></tp:taxon-name></italic>, 1952, <italic>A. Mathiesen-Käärik</italic>, (Isotype <named-content xmlns:xlink="http://www.w3.org/1999/xlink" content-type="dwc:institutional_code" xlink:type="simple">CBS</named-content> H-7193, <named-content xmlns:xlink="http://www.w3.org/1999/xlink" content-type="dwc:institutional_code" xlink:type="simple">CBS</named-content> H-7194, ex-type cultures: <abbrev xmlns:xlink="http://www.w3.org/1999/xlink" content-type="institution" xlink:title="Culture Collection of the Forestry and Agricultural Biotechnology Institute (FABI), University of Pretoria, Pretoria, South Africa" id="ABBRID0E34DI" xlink:type="simple">CMW</abbrev> 40672 = <named-content xmlns:xlink="http://www.w3.org/1999/xlink" content-type="dwc:institutional_code" xlink:type="simple">CBS</named-content> 278.54 = JCM 9747 = No. Sk 13-52).</p></tp:treatment-sec><tp:treatment-sec sec-type="description" id="SECID0EG5DI"><title>Descriptions.</title><p><xref ref-type="bibr" rid="B31">Mathiesen-Käärik (1953</xref>, p.62, figs8b, 9f–d); <xref ref-type="bibr" rid="B13">Harrington et al. (2001</xref>, pp 128–129, figs 42, 43, 45).</p></tp:treatment-sec><tp:treatment-sec sec-type="host" id="SECID0EU5DI"><title>Host tree.</title><p><italic><tp:taxon-name><tp:taxon-name-part taxon-name-part-type="genus" reg="Pinus">Pinus</tp:taxon-name-part> <tp:taxon-name-part taxon-name-part-type="species" reg="sylvestris">sylvestris</tp:taxon-name-part></tp:taxon-name></italic>.</p></tp:treatment-sec><tp:treatment-sec sec-type="Insect vector" id="SECID0EF6DI"><title>Insect vector.</title><p>unknown.</p></tp:treatment-sec><tp:treatment-sec sec-type="distribution" id="SECID0EK6DI"><title>Distribution.</title><p>Sweden.</p></tp:treatment-sec><tp:treatment-sec sec-type="notes" id="SECID0EP6DI"><title>Notes.</title><p>This species was first described by <xref ref-type="bibr" rid="B31">Mathiesen-Käärik (1953)</xref> from pine timber in Sweden. No specimen numbers and very little detail (e.g. no host locality or collection dates) were provided in the protologue. Furthermore, no specimen number and little detail are listed under this species name in the herbarium of the Museum of Evolution, Uppsala, which incorporated Mathiesen-Käärik’s collection. However, in 1954 she deposited an isolate (No. Sk 13-52) in the <named-content xmlns:xlink="http://www.w3.org/1999/xlink" content-type="dwc:institutional_code" xlink:type="simple">CBS</named-content> labeled as <italic><tp:taxon-name><tp:taxon-name-part taxon-name-part-type="genus" reg="Leptographium">L.</tp:taxon-name-part> <tp:taxon-name-part taxon-name-part-type="species" reg="erubescens">erubescens</tp:taxon-name-part></tp:taxon-name></italic>. Two dried specimens (<named-content xmlns:xlink="http://www.w3.org/1999/xlink" content-type="dwc:institutional_code" xlink:type="simple">CBS</named-content> H-7193, <named-content xmlns:xlink="http://www.w3.org/1999/xlink" content-type="dwc:institutional_code" xlink:type="simple">CBS</named-content> H-7194) are linked to this isolate and these are labeled as isotypes. It is reasonable to assume that this isolate represents the original material, but there is no conclusive evidence that this is true. We have thus designated the line drawings from the protologue (<xref ref-type="bibr" rid="B31">Mathiesen-Käärik 1953</xref>) as the lectotype.</p><p><xref ref-type="bibr" rid="B13">Harrington et al., (2001)</xref> suggested that <italic><tp:taxon-name><tp:taxon-name-part taxon-name-part-type="genus" reg="Graphium">Graphium</tp:taxon-name-part> <tp:taxon-name-part taxon-name-part-type="species" reg="erubescens">erubescens</tp:taxon-name-part></tp:taxon-name></italic> (as <italic><tp:taxon-name><tp:taxon-name-part taxon-name-part-type="genus" reg="Phialographium">Phialographium</tp:taxon-name-part> <tp:taxon-name-part taxon-name-part-type="species" reg="erubescens">erubescens</tp:taxon-name-part></tp:taxon-name></italic>) represented the asexual state of <italic><tp:taxon-name><tp:taxon-name-part taxon-name-part-type="genus" reg="Leptographium">L.</tp:taxon-name-part> <tp:taxon-name-part taxon-name-part-type="species" reg="cucullatum">cucullatum</tp:taxon-name-part></tp:taxon-name></italic> (as <italic><tp:taxon-name><tp:taxon-name-part taxon-name-part-type="genus" reg="Ophiostoma">O.</tp:taxon-name-part> <tp:taxon-name-part taxon-name-part-type="species" reg="cucullatum">cucullatum</tp:taxon-name-part></tp:taxon-name></italic>) based on <abbrev xmlns:xlink="http://www.w3.org/1999/xlink" xlink:title="internal transcribed spacer" id="ABBRID0EKCAK" xlink:type="simple">ITS</abbrev> sequences. However, based on sequences produced in the present study, the ex-type culture of <italic><tp:taxon-name><tp:taxon-name-part taxon-name-part-type="genus" reg="Leptographium">L.</tp:taxon-name-part> <tp:taxon-name-part taxon-name-part-type="species" reg="erubescens">erubescens</tp:taxon-name-part></tp:taxon-name></italic> differs from that of <italic><tp:taxon-name><tp:taxon-name-part taxon-name-part-type="genus" reg="Leptographium">L.</tp:taxon-name-part> <tp:taxon-name-part taxon-name-part-type="species" reg="cucullatum">cucullatum</tp:taxon-name-part></tp:taxon-name></italic> in 1bp in <abbrev xmlns:xlink="http://www.w3.org/1999/xlink" xlink:title="internal transcribed spacer 2" id="ABBRID0EEDAK" xlink:type="simple">ITS2</abbrev>-<abbrev xmlns:xlink="http://www.w3.org/1999/xlink" xlink:title="28S large subunit of the nrDNA gene" id="ABBRID0EIDAK" xlink:type="simple">LSU</abbrev>, 17 bp in <abbrev xmlns:xlink="http://www.w3.org/1999/xlink" xlink:title="actin" id="ABBRID0EMDAK" xlink:type="simple">ACT</abbrev>, 17 bp in BT, 30 bp in <abbrev xmlns:xlink="http://www.w3.org/1999/xlink" xlink:title="calmodulin" id="ABBRID0EQDAK" xlink:type="simple">CAL</abbrev>, and 48 bp in <abbrev xmlns:xlink="http://www.w3.org/1999/xlink" xlink:title="translation elongation factor-1 alpha" id="ABBRID0EUDAK" xlink:type="simple">TEF-1α</abbrev>. We have thus treated these species as distinct and have provided a new combination for <italic><tp:taxon-name><tp:taxon-name-part taxon-name-part-type="genus" reg="Leptographium">L.</tp:taxon-name-part> <tp:taxon-name-part taxon-name-part-type="species" reg="erubescens">erubescens</tp:taxon-name-part></tp:taxon-name></italic>.</p></tp:treatment-sec><ref-list><ref id="B31"><mixed-citation xmlns:xlink="http://www.w3.org/1999/xlink" xlink:type="simple"><person-group><name name-style="western"><surname>Mathiesen-Käärik</surname><given-names>A</given-names></name></person-group> (<year>1953</year>) <article-title>Eine Übersicht über die gewöhnlichsten mit Borkenkäfern assoziierten Bläuepilze in Schweden und einige für Schweden neue Bläuepilze.</article-title><source>Meddeland Statens Skogs-Forskningsinst</source><volume>43</volume>: <fpage>1</fpage>–<lpage>74</lpage>.</mixed-citation></ref><ref id="B13"><mixed-citation xmlns:xlink="http://www.w3.org/1999/xlink" xlink:type="simple"><person-group><name name-style="western"><surname>Harrington</surname><given-names>TC</given-names></name><name name-style="western"><surname>McNew</surname><given-names>D</given-names></name><name name-style="western"><surname>Steimel</surname><given-names>J</given-names></name><name name-style="western"><surname>Hofstra</surname><given-names>D</given-names></name><name name-style="western"><surname>Farrel</surname><given-names>R</given-names></name></person-group> (<year>2001</year>) <article-title>Phylogeny and taxonomy of the <italic><tp:taxon-name><tp:taxon-name-part taxon-name-part-type="genus">Ophiostoma</tp:taxon-name-part> <tp:taxon-name-part taxon-name-part-type="species">piceae</tp:taxon-name-part></tp:taxon-name></italic> complex and the Dutch elm disease fungi.</article-title><source>Mycologia</source><volume>93</volume>: <fpage>111</fpage>–<lpage>136</lpage>. <ext-link xlink:type="simple" ext-link-type="doi" xlink:href="10.1080/00275514.2001.12061284">https://doi.org/10.1080/00275514.2001.12061284</ext-link></mixed-citation></ref></ref-list></tp:taxon-treatment>
