# Supplementary material for: Taxonomy and phylogeny of the Leptographium olivaceum complex (Ophiostomatales, Ascomycota), including descriptions of six new species from China and Europe
Source: MycoKeys. 2019 Nov 29;60:93–123. doi: 10.3897/mycokeys.60.39069 (PMC6898192; doi:10.3897/mycokeys.60.39069)
Supplement: XML Treatment for Leptographium francke-grosmanniae [file mycokeys.60.39069-treatment6.xml]

<!DOCTYPE tp:taxon-treatment
  PUBLIC "-//TaxonX//DTD Taxonomic Treatment Publishing DTD v0 20100105//EN" "tax-treatment-NSO.dtd">
<tp:taxon-treatment xmlns:tp="http://www.plazi.org/taxpub"><tp:treatment-meta><kwd-group><label>Taxon classification</label><kwd><named-content xmlns:xlink="http://www.w3.org/1999/xlink" content-type="kingdom">Fungi</named-content></kwd><kwd><named-content xmlns:xlink="http://www.w3.org/1999/xlink" content-type="order">Ophiostomatales</named-content></kwd><kwd><named-content xmlns:xlink="http://www.w3.org/1999/xlink" content-type="family">Ophiostomataceae</named-content></kwd></kwd-group><mixed-citation publication-type="journal"><person-group><name><surname>Yin</surname><given-names>Mingliang</given-names></name><name><surname>Wingfield</surname><given-names>Michael J.</given-names></name><name><surname>Zhou</surname><given-names>Xudong</given-names></name><name><surname>Linnakoski</surname><given-names>Riikka</given-names></name><name><surname>de Beer</surname><given-names>Z. Wilhelm</given-names></name></person-group><article-title>Taxonomy and phylogeny of the <italic><tp:taxon-name><tp:taxon-name-part taxon-name-part-type="genus" reg="Leptographium">Leptographium</tp:taxon-name-part> <tp:taxon-name-part taxon-name-part-type="species" reg="olivaceum">olivaceum</tp:taxon-name-part></tp:taxon-name></italic> complex (<tp:taxon-name><tp:taxon-name-part taxon-name-part-type="genus" reg="Ophiostomatales">Ophiostomatales</tp:taxon-name-part></tp:taxon-name>, <tp:taxon-name><tp:taxon-name-part taxon-name-part-type="phylum">Ascomycota</tp:taxon-name-part></tp:taxon-name>), including descriptions of six new species from China and Europe</article-title><source>MycoKeys</source><day>29</day><month>11</month><year>2019</year><volume>60</volume><fpage>93</fpage><lpage>123</lpage><pub-id pub-id-type="doi">10.3897/mycokeys.60.39069</pub-id></mixed-citation></tp:treatment-meta><tp:nomenclature><tp:taxon-name><object-id xmlns:xlink="http://www.w3.org/1999/xlink" content-type="arpha" xlink:type="simple">1FF3D6C8-08D2-5A1E-B096-D75FEE40EDC0</object-id>
              <tp:taxon-name-part taxon-name-part-type="genus" reg="Leptographium">Leptographium</tp:taxon-name-part>
              <tp:taxon-name-part taxon-name-part-type="species" reg="francke-grosmanniae">francke-grosmanniae</tp:taxon-name-part>
              <object-id xmlns:xlink="http://www.w3.org/1999/xlink" content-type="mycobank" xlink:type="simple">MB375135</object-id>
            </tp:taxon-name><tp:taxon-authority>(R.W. Davidson) K. Jacobs &amp; M.J. Wingf., Leptographium species: p. 99 (2001)</tp:taxon-authority><tp:nomenclature-citation-list><tp:nomenclature-citation><tp:taxon-name>
                  <tp:taxon-name-part taxon-name-part-type="genus" reg="Ceratocystis"/>
                  <tp:taxon-name-part taxon-name-part-type="species" reg="francke-grosmanniae"/>
                </tp:taxon-name><comment>≡ <tp:taxon-name><tp:taxon-name-part taxon-name-part-type="genus" reg="Ceratocystis">Ceratocystis</tp:taxon-name-part> <tp:taxon-name-part taxon-name-part-type="species" reg="francke-grosmanniae">francke-grosmanniae</tp:taxon-name-part></tp:taxon-name> R.W. Davidson, Mycologia 63: 6 (1971). (Basionym) </comment></tp:nomenclature-citation><tp:nomenclature-citation><tp:taxon-name>
                  <tp:taxon-name-part taxon-name-part-type="genus" reg="Ophiostoma"/>
                  <tp:taxon-name-part taxon-name-part-type="species" reg="francke-grosmanniae"/>
                </tp:taxon-name><comment>≡ <tp:taxon-name><tp:taxon-name-part taxon-name-part-type="genus" reg="Ophiostoma">Ophiostoma</tp:taxon-name-part> <tp:taxon-name-part taxon-name-part-type="species" reg="francke-grosmanniae">francke-grosmanniae</tp:taxon-name-part></tp:taxon-name> (R.W. Davidson) De Hoog &amp; R.J. Scheff., Mycologia 76: 297 (1984). </comment></tp:nomenclature-citation><tp:nomenclature-citation><tp:taxon-name>
                  <tp:taxon-name-part taxon-name-part-type="genus" reg="Grosmannia"/>
                  <tp:taxon-name-part taxon-name-part-type="species" reg="francke-grosmanniae"/>
                </tp:taxon-name><comment>≡ <tp:taxon-name><tp:taxon-name-part taxon-name-part-type="genus" reg="Grosmannia">Grosmannia</tp:taxon-name-part> <tp:taxon-name-part taxon-name-part-type="species" reg="francke-grosmanniae">francke-grosmanniae</tp:taxon-name-part></tp:taxon-name> (R.W. Davidson) Zipfel, Z.W. de Beer &amp; M.J. Wingf., Stud. Mycol. 55: 90 (2006). </comment></tp:nomenclature-citation></tp:nomenclature-citation-list></tp:nomenclature><tp:treatment-sec sec-type="material" id="SECID0EZGAK"><title>Type.</title><p>GERMANY, Reinbeck near Hamburg, from <italic><tp:taxon-name><tp:taxon-name-part taxon-name-part-type="genus" reg="Quercus">Quercus</tp:taxon-name-part></tp:taxon-name></italic> sp. associated with <italic><tp:taxon-name><tp:taxon-name-part taxon-name-part-type="genus" reg="Hylecoetus">Hylecoetus</tp:taxon-name-part> <tp:taxon-name-part taxon-name-part-type="species" reg="dermestoides">dermestoides</tp:taxon-name-part></tp:taxon-name></italic>, May 1967, <italic>H. Francke-Grosmann</italic>, (<bold>holotype</bold> BPI 595654, ex-holotype cultures: RWD 828 = ATCC 22061 = <named-content xmlns:xlink="http://www.w3.org/1999/xlink" content-type="dwc:institutional_code" xlink:type="simple">CBS</named-content> 356.77 = <abbrev xmlns:xlink="http://www.w3.org/1999/xlink" content-type="institution" xlink:title="Culture Collection of the Forestry and Agricultural Biotechnology Institute (FABI), University of Pretoria, Pretoria, South Africa" id="ABBRID0E1HAK" xlink:type="simple">CMW</abbrev> 445).</p></tp:treatment-sec><tp:treatment-sec sec-type="description" id="SECID0E6HAK"><title>Descriptions.</title><p><xref ref-type="bibr" rid="B4">Davidson (1971</xref>, pp 6–7, figs 1, 10, 11, 17); <xref ref-type="bibr" rid="B54">Upadhyay (1981</xref>, p. 45, figs 73–78); <xref ref-type="bibr" rid="B32">Mouton et al. (1992</xref>, figs 1–11); <xref ref-type="bibr" rid="B57">Wingfield (1993</xref>, p. 48, figs 6–7); <xref ref-type="bibr" rid="B19">Jacobs and Wingfield (2001</xref>, pp 99–102, figs 73–75).</p></tp:treatment-sec><tp:treatment-sec sec-type="host" id="SECID0EZIAK"><title>Host tree.</title><p><italic><tp:taxon-name><tp:taxon-name-part taxon-name-part-type="genus" reg="Quercus">Quercus</tp:taxon-name-part></tp:taxon-name></italic> sp.</p></tp:treatment-sec><tp:treatment-sec sec-type="Insect vector" id="SECID0EGJAK"><title>Insect vector.</title><p><italic><tp:taxon-name><tp:taxon-name-part taxon-name-part-type="genus" reg="Hylecoetus">Hylecoetus</tp:taxon-name-part> <tp:taxon-name-part taxon-name-part-type="species" reg="dermestoides">dermestoides</tp:taxon-name-part></tp:taxon-name></italic>.</p></tp:treatment-sec><tp:treatment-sec sec-type="distribution" id="SECID0EXJAK"><title>Distribution.</title><p>Germany.</p></tp:treatment-sec><tp:treatment-sec sec-type="notes" id="SECID0E3JAK"><title>Notes.</title><p><italic><tp:taxon-name><tp:taxon-name-part taxon-name-part-type="genus" reg="Leptographium">Leptographium</tp:taxon-name-part> <tp:taxon-name-part taxon-name-part-type="species" reg="francke-grosmanniae">francke-grosmanniae</tp:taxon-name-part></tp:taxon-name></italic> groups peripheral to other species in the <italic><tp:taxon-name><tp:taxon-name-part taxon-name-part-type="genus" reg="Leptographium">L.</tp:taxon-name-part> <tp:taxon-name-part taxon-name-part-type="species" reg="olivaceum">olivaceum</tp:taxon-name-part></tp:taxon-name></italic> complex (Figs <xref ref-type="fig" rid="F1">1</xref>–<xref ref-type="fig" rid="F3">3</xref>). Morphologically, the ascospores are almost cylindrical and its ascomatal necks correspond with other species in the complex. But <italic><tp:taxon-name><tp:taxon-name-part taxon-name-part-type="genus" reg="Leptographium">L.</tp:taxon-name-part> <tp:taxon-name-part taxon-name-part-type="species" reg="francke-grosmanniae">francke-grosmanniae</tp:taxon-name-part></tp:taxon-name></italic> produces mononematous conidiophores, in contrast to the synnemata produced by the other species, which also explains why it is the only species in the complex previously treated in <italic><tp:taxon-name><tp:taxon-name-part taxon-name-part-type="genus" reg="Leptographium">Leptographium</tp:taxon-name-part></tp:taxon-name></italic>. The mode of conidiogenesis of <italic><tp:taxon-name><tp:taxon-name-part taxon-name-part-type="genus" reg="Leptographium">L.</tp:taxon-name-part> <tp:taxon-name-part taxon-name-part-type="species" reg="francke-grosmanniae">francke-grosmanniae</tp:taxon-name-part></tp:taxon-name></italic> (<xref ref-type="bibr" rid="B32">Mouton et al. 1992</xref>) appears similar to that of other species where the conidiogenous cells that appear phialidic under a light microscope arise from percurrent proliferation (<xref ref-type="bibr" rid="B58">Wingfield et al. 1989</xref>, <xref ref-type="bibr" rid="B59">Wingfield et al. 1991</xref>, <xref ref-type="bibr" rid="B33">Mouton et al. 1993</xref>). However, the apices of the apparent “phialides” are substantially more flared than those of other species in the complex and they could be more different than assumed by <xref ref-type="bibr" rid="B33">Mouton et al. (1993)</xref>. <italic><tp:taxon-name><tp:taxon-name-part taxon-name-part-type="genus" reg="Leptographium">Leptographium</tp:taxon-name-part> <tp:taxon-name-part taxon-name-part-type="species" reg="francke-grosmanniae">francke-grosmanniae</tp:taxon-name-part></tp:taxon-name></italic> is also unusual in the <italic><tp:taxon-name><tp:taxon-name-part taxon-name-part-type="genus" reg="Leptographium">L.</tp:taxon-name-part> <tp:taxon-name-part taxon-name-part-type="species" reg="olivaceum">olivaceum</tp:taxon-name-part></tp:taxon-name></italic> complex in having an angiosperm host.</p><p><italic><tp:taxon-name><tp:taxon-name-part taxon-name-part-type="genus" reg="Leptographium">Leptographium</tp:taxon-name-part> <tp:taxon-name-part taxon-name-part-type="species" reg="francke-grosmanniae">francke-grosmanniae</tp:taxon-name-part></tp:taxon-name></italic> was originally described as <italic><tp:taxon-name><tp:taxon-name-part taxon-name-part-type="genus" reg="Ceratocystis">Ceratocystis</tp:taxon-name-part> <tp:taxon-name-part taxon-name-part-type="species" reg="francke-grosmanniae">francke-grosmanniae</tp:taxon-name-part></tp:taxon-name></italic> from larval galleries of <italic><tp:taxon-name><tp:taxon-name-part taxon-name-part-type="genus" reg="Hylecoetus">Hylecoetus</tp:taxon-name-part> <tp:taxon-name-part taxon-name-part-type="species" reg="dermestoides">dermestoides</tp:taxon-name-part></tp:taxon-name></italic> on <italic><tp:taxon-name><tp:taxon-name-part taxon-name-part-type="genus" reg="Quercus">Quercus</tp:taxon-name-part></tp:taxon-name></italic> sp. in Germany (<xref ref-type="bibr" rid="B4">Davidson 1971</xref>). <xref ref-type="bibr" rid="B6">De Beer and Wingfield (2013)</xref> showed that sequences for this species produced in different studies were inconsistent. Based on comparisons of the <abbrev xmlns:xlink="http://www.w3.org/1999/xlink" xlink:title="internal transcribed spacer 2" id="ABBRID0EZOAK" xlink:type="simple">ITS2</abbrev> region, the sequences of ex-holotype generated in the present study are consistent with those produced by <xref ref-type="bibr" rid="B34">Mullineux and Hausner (2009)</xref> for ATCC 22061 and Hamelin et al. (unpublished) for <named-content xmlns:xlink="http://www.w3.org/1999/xlink" content-type="dwc:institutional_code" xlink:type="simple">CBS</named-content> 356.77, but differ substantially from sequences produced by <xref ref-type="bibr" rid="B21">Jacobs et al. (2001b)</xref>. In the <abbrev xmlns:xlink="http://www.w3.org/1999/xlink" xlink:title="28S large subunit of the nrDNA gene" id="ABBRID0EKPAK" xlink:type="simple">LSU</abbrev> gene region, our sequences are identical to those of <xref ref-type="bibr" rid="B15">Hausner et al. (2000)</xref>, but they differed from that of <xref ref-type="bibr" rid="B20">Jacobs et al. (2001a</xref>, <xref ref-type="bibr" rid="B21">b</xref>) for <abbrev xmlns:xlink="http://www.w3.org/1999/xlink" content-type="institution" xlink:title="Culture Collection of the Forestry and Agricultural Biotechnology Institute (FABI), University of Pretoria, Pretoria, South Africa" id="ABBRID0E1PAK" xlink:type="simple">CMW</abbrev> 445.In the β-tubulin gene region, the sequence of <abbrev xmlns:xlink="http://www.w3.org/1999/xlink" content-type="institution" xlink:title="Culture Collection of the Forestry and Agricultural Biotechnology Institute (FABI), University of Pretoria, Pretoria, South Africa" id="ABBRID0E6PAK" xlink:type="simple">CMW</abbrev> 445 in the present study was consistent with that provided by <xref ref-type="bibr" rid="B23">Kim et al. (2004)</xref> for <abbrev xmlns:xlink="http://www.w3.org/1999/xlink" content-type="institution" xlink:title="Culture Collection of the Forestry and Agricultural Biotechnology Institute (FABI), University of Pretoria, Pretoria, South Africa" id="ABBRID0EIQAK" xlink:type="simple">CMW</abbrev> 445 and Hamelin et al. (unpublished sequence in GenBank) for <named-content xmlns:xlink="http://www.w3.org/1999/xlink" content-type="dwc:institutional_code" xlink:type="simple">CBS</named-content> 356.77. We thus suggest that the two sequences for <italic><tp:taxon-name><tp:taxon-name-part taxon-name-part-type="genus" reg="Leptographium">L.</tp:taxon-name-part> <tp:taxon-name-part taxon-name-part-type="species" reg="francke-grosmanniae">francke-grosmanniae</tp:taxon-name-part></tp:taxon-name></italic> produced by <xref ref-type="bibr" rid="B20">Jacobs et al. (2001a</xref>, <xref ref-type="bibr" rid="B21">b</xref>) are incorrect. Sequences of another isolate from the USA (<abbrev xmlns:xlink="http://www.w3.org/1999/xlink" content-type="institution" xlink:title="Culture Collection of the Forestry and Agricultural Biotechnology Institute (FABI), University of Pretoria, Pretoria, South Africa" id="ABBRID0EFRAK" xlink:type="simple">CMW</abbrev> 2975), previously identified as <italic><tp:taxon-name><tp:taxon-name-part taxon-name-part-type="genus" reg="Leptographium">L.</tp:taxon-name-part> <tp:taxon-name-part taxon-name-part-type="species" reg="francke-grosmanniae">francke-grosmanniae</tp:taxon-name-part></tp:taxon-name></italic> (<xref ref-type="bibr" rid="B63">Zipfel et al. 2006</xref>), differ substantially from the ex-holotype culture. Thus, this isolate (<abbrev xmlns:xlink="http://www.w3.org/1999/xlink" content-type="institution" xlink:title="Culture Collection of the Forestry and Agricultural Biotechnology Institute (FABI), University of Pretoria, Pretoria, South Africa" id="ABBRID0EZRAK" xlink:type="simple">CMW</abbrev> 2975) does not represent <italic><tp:taxon-name><tp:taxon-name-part taxon-name-part-type="genus" reg="Leptographium">L.</tp:taxon-name-part> <tp:taxon-name-part taxon-name-part-type="species" reg="francke-grosmanniae">francke-grosmanniae</tp:taxon-name-part></tp:taxon-name></italic>, and its taxonomic placement needs reconsideration.</p></tp:treatment-sec><tp:treatment-sec><!--Section generated to contain objects referenced in tp:taxon-treatment.--><fig id="F1" position="float" orientation="portrait"><object-id xmlns:xlink="http://www.w3.org/1999/xlink" content-type="doi" xlink:type="simple">10.3897/mycokeys.60.39069.figure1</object-id><object-id xmlns:xlink="http://www.w3.org/1999/xlink" content-type="arpha" xlink:type="simple">1F0D4497-1C8A-57DF-8AA1-AA1F19070094</object-id><label>Figure 1.</label><caption><p>Left side: <abbrev xmlns:xlink="http://www.w3.org/1999/xlink" xlink:title="Maximum Likelihood" id="ABBRID0EG2BI" xlink:type="simple">ML</abbrev> tree of the genus <italic><tp:taxon-name><tp:taxon-name-part taxon-name-part-type="genus" reg="Leptographium">Leptographium</tp:taxon-name-part></tp:taxon-name></italic> generated from the <abbrev xmlns:xlink="http://www.w3.org/1999/xlink" xlink:title="internal transcribed spacer 2" id="ABBRID0ER2BI" xlink:type="simple">ITS2</abbrev>-<abbrev xmlns:xlink="http://www.w3.org/1999/xlink" xlink:title="28S large subunit of the nrDNA gene" id="ABBRID0EV2BI" xlink:type="simple">LSU</abbrev> DNA sequence data. Sequences generated from this study are printed in bold type. Bold branches indicate posterior probabilities values ≥0.95. Bootstrap values ≥75% are recorded at nodes as <abbrev xmlns:xlink="http://www.w3.org/1999/xlink" xlink:title="Maximum Likelihood" id="ABBRID0EZ2BI" xlink:type="simple">ML</abbrev>/<abbrev xmlns:xlink="http://www.w3.org/1999/xlink" xlink:title="Maximum parsimony" id="ABBRID0E42BI" xlink:type="simple">MP</abbrev>. * Bootstrap values &lt;75%. Scale bar represents 5 nucleotide substitutions per 100 nucleotides. Right side: <abbrev xmlns:xlink="http://www.w3.org/1999/xlink" xlink:title="Maximum Likelihood" id="ABBRID0EB3BI" xlink:type="simple">ML</abbrev> trees of the <italic><tp:taxon-name><tp:taxon-name-part taxon-name-part-type="genus" reg="Leptographium">L.</tp:taxon-name-part> <tp:taxon-name-part taxon-name-part-type="species" reg="olivaceum">olivaceum</tp:taxon-name-part></tp:taxon-name></italic> complex generated from the DNA sequences of combined four protein-coding gene regions, including <abbrev xmlns:xlink="http://www.w3.org/1999/xlink" xlink:title="actin" id="ABBRID0EQ3BI" xlink:type="simple">ACT</abbrev>, <abbrev xmlns:xlink="http://www.w3.org/1999/xlink" xlink:title="calmodulin" id="ABBRID0EU3BI" xlink:type="simple">CAL</abbrev>, <abbrev xmlns:xlink="http://www.w3.org/1999/xlink" xlink:title="translation elongation factor-1 alpha" id="ABBRID0EY3BI" xlink:type="simple">TEF-1α</abbrev>, and <abbrev xmlns:xlink="http://www.w3.org/1999/xlink" xlink:title="beta tubulin" id="ABBRID0E33BI" xlink:type="simple">TUB</abbrev>. Bold branches indicate posterior probabilities values ≥0.95. Bootstrap values ≥75% are recorded at nodes as <abbrev xmlns:xlink="http://www.w3.org/1999/xlink" xlink:title="Maximum Likelihood" id="ABBRID0EA4BI" xlink:type="simple">ML</abbrev>/<abbrev xmlns:xlink="http://www.w3.org/1999/xlink" xlink:title="Maximum parsimony" id="ABBRID0EE4BI" xlink:type="simple">MP</abbrev>. * Bootstrap values &lt;75%. Scale bar represents 5 nucleotide substitutions per 100 nucleotides.</p></caption><graphic xmlns:xlink="http://www.w3.org/1999/xlink" xlink:href="mycokeys-60-093-g001.jpg" position="float" orientation="portrait" xlink:type="simple" id="oo_360780.jpg"><uri content-type="original_file" xlink:type="simple">https://binary.pensoft.net/fig/360780</uri></graphic></fig><fig id="F3" position="float" orientation="portrait"><object-id xmlns:xlink="http://www.w3.org/1999/xlink" content-type="doi" xlink:type="simple">10.3897/mycokeys.60.39069.figure3</object-id><object-id xmlns:xlink="http://www.w3.org/1999/xlink" content-type="arpha" xlink:type="simple">D3C823EB-4A42-5B49-B534-D214CEE596B1</object-id><label>Figure 3.</label><caption><p><italic><tp:taxon-name><tp:taxon-name-part taxon-name-part-type="genus" reg="Leptographium">Leptographium</tp:taxon-name-part> <tp:taxon-name-part taxon-name-part-type="species" reg="breviuscapum">breviuscapum</tp:taxon-name-part></tp:taxon-name></italic> sp. nov. (<abbrev xmlns:xlink="http://www.w3.org/1999/xlink" content-type="institution" xlink:title="Culture Collection of the Forestry and Agricultural Biotechnology Institute (FABI), University of Pretoria, Pretoria, South Africa" id="ABBRID0E1SCI" xlink:type="simple">CMW</abbrev> 38888) <bold>a</bold> fourteen-days old culture on <abbrev xmlns:xlink="http://www.w3.org/1999/xlink" xlink:title="Oatmeal agar" id="ABBRID0EBTCI" xlink:type="simple">OA</abbrev> with black background <bold>b</bold> synnematous asexual state on wood tissue on <abbrev xmlns:xlink="http://www.w3.org/1999/xlink" xlink:title="water agar" id="ABBRID0EHTCI" xlink:type="simple">WA</abbrev><bold>c–d</bold> conidiophore <bold>e</bold> conidiogenous cells <bold>f</bold> conidia. Scale bars: 100 μm (<bold>b</bold>), 25 μm (<bold>c</bold>), 25 μm (<bold>d</bold>), 10 μm (<bold>e</bold>), 5 μm (<bold>f</bold>).</p></caption><graphic xmlns:xlink="http://www.w3.org/1999/xlink" xlink:href="mycokeys-60-093-g003.jpg" position="float" orientation="portrait" xlink:type="simple" id="oo_360782.jpg"><uri content-type="original_file" xlink:type="simple">https://binary.pensoft.net/fig/360782</uri></graphic></fig></tp:treatment-sec><ref-list><ref id="B4"><mixed-citation xmlns:xlink="http://www.w3.org/1999/xlink" xlink:type="simple"><person-group><name name-style="western"><surname>Davidson</surname><given-names>RW</given-names></name></person-group> (<year>1971</year>) <article-title>New Species of <italic><tp:taxon-name><tp:taxon-name-part taxon-name-part-type="genus">Ceratocystis</tp:taxon-name-part></tp:taxon-name></italic>.</article-title><source>Mycologia</source><volume>63</volume>: <fpage>5</fpage>–<lpage>15</lpage>. <ext-link xlink:type="simple" ext-link-type="doi" xlink:href="10.1080/00275514.1971.12019076">https://doi.org/10.1080/00275514.1971.12019076</ext-link></mixed-citation></ref><ref id="B54"><mixed-citation xmlns:xlink="http://www.w3.org/1999/xlink" xlink:type="simple"><person-group><name name-style="western"><surname>Upadhyay</surname><given-names>HP</given-names></name></person-group> (<year>1981</year>) A monograph of <italic><tp:taxon-name><tp:taxon-name-part taxon-name-part-type="genus">Ceratocystis</tp:taxon-name-part></tp:taxon-name></italic> and <italic><tp:taxon-name><tp:taxon-name-part taxon-name-part-type="genus">Ceratocystiopsis</tp:taxon-name-part></tp:taxon-name></italic>. University of Georgia Press.</mixed-citation></ref><ref id="B32"><mixed-citation xmlns:xlink="http://www.w3.org/1999/xlink" xlink:type="simple"><person-group><name name-style="western"><surname>Mouton</surname><given-names>M</given-names></name><name name-style="western"><surname>Wingfield</surname><given-names>MJ</given-names></name><name name-style="western"><surname>Van Wyk</surname><given-names>PS</given-names></name></person-group> (<year>1992</year>) <article-title>The anamorph of <italic><tp:taxon-name><tp:taxon-name-part taxon-name-part-type="genus">Ophiostoma</tp:taxon-name-part> <tp:taxon-name-part taxon-name-part-type="species">francke-grosmanniae</tp:taxon-name-part></tp:taxon-name></italic> is a <italic><tp:taxon-name><tp:taxon-name-part taxon-name-part-type="genus">Leptographium</tp:taxon-name-part></tp:taxon-name></italic>.</article-title><source>Mycologia</source><volume>84</volume>: <fpage>857</fpage>–<lpage>862</lpage>. <ext-link xlink:type="simple" ext-link-type="doi" xlink:href="10.1080/00275514.1992.12026217">https://doi.org/10.1080/00275514.1992.12026217</ext-link></mixed-citation></ref><ref id="B57"><mixed-citation xmlns:xlink="http://www.w3.org/1999/xlink" xlink:type="simple"><person-group><name name-style="western"><surname>Wingfield</surname><given-names>MJ</given-names></name></person-group> (<year>1993</year>) <article-title><italic><tp:taxon-name><tp:taxon-name-part taxon-name-part-type="genus">Leptographium</tp:taxon-name-part></tp:taxon-name></italic> species as anamorphs of <italic><tp:taxon-name><tp:taxon-name-part taxon-name-part-type="genus">Ophiostoma</tp:taxon-name-part></tp:taxon-name></italic>.</article-title> In: <person-group><name name-style="western"><surname>Wingfield</surname><given-names>MJ</given-names></name><name name-style="western"><surname>Seifert</surname><given-names>KA</given-names></name><name name-style="western"><surname>Webber</surname><given-names>J</given-names></name></person-group> (<role>Eds</role>) <issue-title>Ceratocystis and Ophiostoma.</issue-title><source>Taxonomy, ecology and pathogenicity. American Phytopathological Society, Minnesota</source>, <fpage>43</fpage>–<lpage>51</lpage>.</mixed-citation></ref><ref id="B19"><mixed-citation xmlns:xlink="http://www.w3.org/1999/xlink" xlink:type="simple"><person-group><name name-style="western"><surname>Jacobs</surname><given-names>K</given-names></name><name name-style="western"><surname>Wingfield</surname><given-names>MJ</given-names></name></person-group> (<year>2001</year>) <italic><tp:taxon-name><tp:taxon-name-part taxon-name-part-type="genus">Leptographium</tp:taxon-name-part></tp:taxon-name></italic> species: tree pathogens, insect associates, and agents of blue-stain. American Phytopathological Society, Minnesota.</mixed-citation></ref><ref id="B58"><mixed-citation xmlns:xlink="http://www.w3.org/1999/xlink" xlink:type="simple"><person-group><name name-style="western"><surname>Wingfield</surname><given-names>MJ</given-names></name><name name-style="western"><surname>Van Wyk</surname><given-names>P</given-names></name><name name-style="western"><surname>Van Wyk</surname><given-names>P</given-names></name></person-group> (<year>1989</year>) <article-title>Conidial development in the anamorph of <italic><tp:taxon-name><tp:taxon-name-part taxon-name-part-type="genus">Ophiostoma</tp:taxon-name-part> <tp:taxon-name-part taxon-name-part-type="species">cucullatum</tp:taxon-name-part></tp:taxon-name></italic>.</article-title><source>Mycological Research</source><volume>93</volume>: <fpage>91</fpage>–<lpage>95</lpage>. <ext-link xlink:type="simple" ext-link-type="doi" xlink:href="10.1016/S0953-7562(89)80142-X">https://doi.org/10.1016/S0953-7562(89)80142-X</ext-link></mixed-citation></ref><ref id="B59"><mixed-citation xmlns:xlink="http://www.w3.org/1999/xlink" xlink:type="simple"><person-group><name name-style="western"><surname>Wingfield</surname><given-names>MJ</given-names></name><name name-style="western"><surname>Kendrick</surname><given-names>B</given-names></name><name name-style="western"><surname>Schalk Van Wyk</surname><given-names>P</given-names></name></person-group> (<year>1991</year>) <article-title>Analysis of conidium ontogeny in anamorph of <italic><tp:taxon-name><tp:taxon-name-part taxon-name-part-type="genus">Ophiostoma</tp:taxon-name-part></tp:taxon-name></italic>: <italic><tp:taxon-name><tp:taxon-name-part taxon-name-part-type="genus">Pesotum</tp:taxon-name-part></tp:taxon-name></italic> and <italic><tp:taxon-name><tp:taxon-name-part taxon-name-part-type="genus">Phialographium</tp:taxon-name-part></tp:taxon-name></italic> are synonyms of <italic><tp:taxon-name><tp:taxon-name-part taxon-name-part-type="genus">Graphium</tp:taxon-name-part></tp:taxon-name></italic>.</article-title><source>Mycological Research</source><volume>95</volume>: <fpage>1328</fpage>–<lpage>1333</lpage>. <ext-link xlink:type="simple" ext-link-type="doi" xlink:href="10.1016/S0953-7562(09)80585-6">https://doi.org/10.1016/S0953-7562(09)80585-6</ext-link></mixed-citation></ref><ref id="B33"><mixed-citation xmlns:xlink="http://www.w3.org/1999/xlink" xlink:type="simple"><person-group><name name-style="western"><surname>Mouton</surname><given-names>M</given-names></name><name name-style="western"><surname>Wingfield</surname><given-names>MJ</given-names></name><name name-style="western"><surname>Van Wyk</surname><given-names>PS</given-names></name></person-group> (<year>1993</year>) <article-title>Conidium development in the synnematous anamorphs of <italic><tp:taxon-name><tp:taxon-name-part taxon-name-part-type="genus">Ophiostoma</tp:taxon-name-part></tp:taxon-name></italic>.</article-title><source>Mycotaxon</source><volume>46</volume>: <fpage>371</fpage>–<lpage>379</lpage>.</mixed-citation></ref><ref id="B6"><mixed-citation xmlns:xlink="http://www.w3.org/1999/xlink" xlink:type="simple"><person-group><name name-style="western"><surname>De Beer</surname><given-names>ZW</given-names></name><name name-style="western"><surname>Wingfield</surname><given-names>MJ</given-names></name></person-group> (<year>2013</year>) <article-title>Emerging lineages in the <tp:taxon-name><tp:taxon-name-part taxon-name-part-type="genus">Ophiostomatales</tp:taxon-name-part></tp:taxon-name>.</article-title> In: <person-group><name name-style="western"><surname>Seifert</surname><given-names>KA</given-names></name><name name-style="western"><surname>De Beer</surname><given-names>ZW</given-names></name><name name-style="western"><surname>Wingfield</surname><given-names>MJ</given-names></name></person-group> (<role>Eds</role>) <issue-title>Ophiostomatoid fungi: Expanding frontiers, CBS Biodiversity Series.</issue-title><source>CBS-KNAW Fungal Biodiversity Centre, Utrecht,</source><volume>12</volume>: <fpage>21</fpage>–<lpage>46</lpage>.</mixed-citation></ref><ref id="B34"><mixed-citation xmlns:xlink="http://www.w3.org/1999/xlink" xlink:type="simple"><person-group><name name-style="western"><surname>Mullineux</surname><given-names>T</given-names></name><name name-style="western"><surname>Hausner</surname><given-names>G</given-names></name></person-group> (<year>2009</year>) <article-title>Evolution of rDNA ITS1 and ITS2 sequences and RNA secondary structures within members of the fungal genera <italic><tp:taxon-name><tp:taxon-name-part taxon-name-part-type="genus">Grosmannia</tp:taxon-name-part></tp:taxon-name></italic> and <italic><tp:taxon-name><tp:taxon-name-part taxon-name-part-type="genus">Leptographium</tp:taxon-name-part></tp:taxon-name></italic>.</article-title><source>Fungal Genetics and Biology</source><volume>46</volume>: <fpage>855</fpage>–<lpage>867</lpage>. <ext-link xlink:type="simple" ext-link-type="doi" xlink:href="10.1016/j.fgb.2009.08.001">https://doi.org/10.1016/j.fgb.2009.08.001</ext-link></mixed-citation></ref><ref id="B21"><mixed-citation xmlns:xlink="http://www.w3.org/1999/xlink" xlink:type="simple"><person-group><name name-style="western"><surname>Jacobs</surname><given-names>K</given-names></name><name name-style="western"><surname>Wingfield</surname><given-names>MJ</given-names></name><name name-style="western"><surname>Wingfield</surname><given-names>BD</given-names></name></person-group> (<year>2001b</year>) <article-title>Phylogenetic relationships in <italic><tp:taxon-name><tp:taxon-name-part taxon-name-part-type="genus">Leptographium</tp:taxon-name-part></tp:taxon-name></italic> based on morphological and molecular characters.</article-title><source>Canadian Journal of Botany</source><volume>79</volume>: <fpage>719</fpage>–<lpage>732</lpage>. <ext-link xlink:type="simple" ext-link-type="doi" xlink:href="10.1139/b01-041">https://doi.org/10.1139/b01-041</ext-link></mixed-citation></ref><ref id="B15"><mixed-citation xmlns:xlink="http://www.w3.org/1999/xlink" xlink:type="simple"><person-group><name name-style="western"><surname>Hausner</surname><given-names>G</given-names></name><name name-style="western"><surname>Reid</surname><given-names>J</given-names></name><name name-style="western"><surname>Klassen</surname><given-names>GR</given-names></name></person-group> (<year>2000</year>) <article-title>On the phylogeny of members of <italic><tp:taxon-name><tp:taxon-name-part taxon-name-part-type="genus">Ceratocystis</tp:taxon-name-part></tp:taxon-name></italic> s.s. and <italic><tp:taxon-name><tp:taxon-name-part taxon-name-part-type="genus">Ophiostoma</tp:taxon-name-part></tp:taxon-name></italic> that possess different anamorphic states, with emphasis on the anamorph genus <italic><tp:taxon-name><tp:taxon-name-part taxon-name-part-type="genus">Leptographium</tp:taxon-name-part></tp:taxon-name></italic>, based on partial ribosomal DNA sequences.</article-title><source>Canadian Journal of Botany</source><volume>78</volume>: <fpage>903</fpage>–<lpage>916</lpage>. <ext-link xlink:type="simple" ext-link-type="doi" xlink:href="10.1139/b00-068">https://doi.org/10.1139/b00-068</ext-link></mixed-citation></ref><ref id="B20"><mixed-citation xmlns:xlink="http://www.w3.org/1999/xlink" xlink:type="simple"><person-group><name name-style="western"><surname>Jacobs</surname><given-names>K</given-names></name><name name-style="western"><surname>Wingfield</surname><given-names>MJ</given-names></name><name name-style="western"><surname>Jacobs</surname><given-names>A</given-names></name><name name-style="western"><surname>Wingfield</surname><given-names>BD</given-names></name></person-group> (<year>2001a</year>) <article-title>A taxonomic re-evaluation of <italic><tp:taxon-name><tp:taxon-name-part taxon-name-part-type="genus">Phialocephala</tp:taxon-name-part> <tp:taxon-name-part taxon-name-part-type="species">phycomyces</tp:taxon-name-part></tp:taxon-name></italic>.</article-title><source>Canadian Journal of Botany</source><volume>79</volume>: <fpage>110</fpage>–<lpage>117</lpage>. <ext-link xlink:type="simple" ext-link-type="doi" xlink:href="10.1139/b00-137">https://doi.org/10.1139/b00-137</ext-link></mixed-citation></ref><ref id="B23"><mixed-citation xmlns:xlink="http://www.w3.org/1999/xlink" xlink:type="simple"><person-group><name name-style="western"><surname>Kim</surname><given-names>JJ</given-names></name><name name-style="western"><surname>Lim</surname><given-names>YW</given-names></name><name name-style="western"><surname>Wingfield</surname><given-names>MJ</given-names></name><name name-style="western"><surname>Breuil</surname><given-names>C</given-names></name><name name-style="western"><surname>Kim</surname><given-names>GH</given-names></name></person-group> (<year>2004</year>) <article-title><italic><tp:taxon-name><tp:taxon-name-part taxon-name-part-type="genus">Leptographium</tp:taxon-name-part> <tp:taxon-name-part taxon-name-part-type="species">bistatum</tp:taxon-name-part></tp:taxon-name></italic> sp. nov., a new species with a <italic><tp:taxon-name><tp:taxon-name-part taxon-name-part-type="genus">Sporothrix</tp:taxon-name-part></tp:taxon-name></italic> synanamorph from <italic><tp:taxon-name><tp:taxon-name-part taxon-name-part-type="genus">Pinus</tp:taxon-name-part> <tp:taxon-name-part taxon-name-part-type="species">radiata</tp:taxon-name-part></tp:taxon-name></italic> in Korea.</article-title><source>Mycological Research</source><volume>108</volume>: <fpage>699</fpage>–<lpage>706</lpage>. <ext-link xlink:type="simple" ext-link-type="doi" xlink:href="10.1017/S0953756204000036">https://doi.org/10.1017/S0953756204000036</ext-link></mixed-citation></ref><ref id="B63"><mixed-citation xmlns:xlink="http://www.w3.org/1999/xlink" xlink:type="simple"><person-group><name name-style="western"><surname>Zipfel</surname><given-names>RD</given-names></name><name name-style="western"><surname>De Beer</surname><given-names>ZW</given-names></name><name name-style="western"><surname>Jacobs</surname><given-names>K</given-names></name><name name-style="western"><surname>Wingfield</surname><given-names>BD</given-names></name><name name-style="western"><surname>Wingfield</surname><given-names>MJ</given-names></name></person-group> (<year>2006</year>) <article-title>Multi-gene phylogenies define <italic><tp:taxon-name><tp:taxon-name-part taxon-name-part-type="genus">Ceratocystiopsis</tp:taxon-name-part></tp:taxon-name></italic> and <italic><tp:taxon-name><tp:taxon-name-part taxon-name-part-type="genus">Grosmannia</tp:taxon-name-part></tp:taxon-name></italic> distinct from <italic><tp:taxon-name><tp:taxon-name-part taxon-name-part-type="genus">Ophiostoma</tp:taxon-name-part></tp:taxon-name></italic>.</article-title><volume>55</volume>: <fpage>75</fpage>–<lpage>97</lpage>. <ext-link xlink:type="simple" ext-link-type="doi" xlink:href="10.3114/sim.55.1.75">https://doi.org/10.3114/sim.55.1.75</ext-link></mixed-citation></ref></ref-list></tp:taxon-treatment>
