# Supplementary material for: Taxonomy and phylogeny of the Leptographium olivaceum complex (Ophiostomatales, Ascomycota), including descriptions of six new species from China and Europe
Source: MycoKeys. 2019 Nov 29;60:93–123. doi: 10.3897/mycokeys.60.39069 (PMC6898192; doi:10.3897/mycokeys.60.39069)
Supplement: XML Treatment for Leptographium olivaceum [file mycokeys.60.39069-treatment7.xml]

<!DOCTYPE tp:taxon-treatment
  PUBLIC "-//TaxonX//DTD Taxonomic Treatment Publishing DTD v0 20100105//EN" "tax-treatment-NSO.dtd">
<tp:taxon-treatment xmlns:tp="http://www.plazi.org/taxpub"><tp:treatment-meta><kwd-group><label>Taxon classification</label><kwd><named-content xmlns:xlink="http://www.w3.org/1999/xlink" content-type="kingdom">Fungi</named-content></kwd><kwd><named-content xmlns:xlink="http://www.w3.org/1999/xlink" content-type="order">Ophiostomatales</named-content></kwd><kwd><named-content xmlns:xlink="http://www.w3.org/1999/xlink" content-type="family">Ophiostomataceae</named-content></kwd></kwd-group><mixed-citation publication-type="journal"><person-group><name><surname>Yin</surname><given-names>Mingliang</given-names></name><name><surname>Wingfield</surname><given-names>Michael J.</given-names></name><name><surname>Zhou</surname><given-names>Xudong</given-names></name><name><surname>Linnakoski</surname><given-names>Riikka</given-names></name><name><surname>de Beer</surname><given-names>Z. Wilhelm</given-names></name></person-group><article-title>Taxonomy and phylogeny of the <italic><tp:taxon-name><tp:taxon-name-part taxon-name-part-type="genus" reg="Leptographium">Leptographium</tp:taxon-name-part> <tp:taxon-name-part taxon-name-part-type="species" reg="olivaceum">olivaceum</tp:taxon-name-part></tp:taxon-name></italic> complex (<tp:taxon-name><tp:taxon-name-part taxon-name-part-type="genus" reg="Ophiostomatales">Ophiostomatales</tp:taxon-name-part></tp:taxon-name>, <tp:taxon-name><tp:taxon-name-part taxon-name-part-type="phylum">Ascomycota</tp:taxon-name-part></tp:taxon-name>), including descriptions of six new species from China and Europe</article-title><source>MycoKeys</source><day>29</day><month>11</month><year>2019</year><volume>60</volume><fpage>93</fpage><lpage>123</lpage><pub-id pub-id-type="doi">10.3897/mycokeys.60.39069</pub-id></mixed-citation></tp:treatment-meta><tp:nomenclature><tp:taxon-name><object-id xmlns:xlink="http://www.w3.org/1999/xlink" content-type="arpha" xlink:type="simple">E3A8AA8E-0410-571E-8A85-E09D88971D1B</object-id>
              <tp:taxon-name-part taxon-name-part-type="genus" reg="Leptographium">Leptographium</tp:taxon-name-part>
              <tp:taxon-name-part taxon-name-part-type="species" reg="olivaceum">olivaceum</tp:taxon-name-part>
              <object-id xmlns:xlink="http://www.w3.org/1999/xlink" content-type="mycobank" xlink:type="simple">831548</object-id>
            </tp:taxon-name><tp:taxon-authority>(Math.-Käärik) M.L. Yin, Z.W. de Beer &amp; M.J. Wingf.</tp:taxon-authority><tp:taxon-status xmlns:xlink="http://www.w3.org/1999/xlink" xlink:type="simple">comb. nov.</tp:taxon-status><tp:nomenclature-citation-list><tp:nomenclature-citation><tp:taxon-name>
                  <tp:taxon-name-part taxon-name-part-type="genus" reg="Ophiostoma"/>
                  <tp:taxon-name-part taxon-name-part-type="species" reg="olivaceum"/>
                </tp:taxon-name><comment>≡ <tp:taxon-name><tp:taxon-name-part taxon-name-part-type="genus" reg="Ophiostoma">Ophiostoma</tp:taxon-name-part> <tp:taxon-name-part taxon-name-part-type="species" reg="olivaceum">olivaceum</tp:taxon-name-part></tp:taxon-name> Math.-Käärik, Svensk. Bot. Tidskr. 45: 212 (1951). (Basionym) </comment></tp:nomenclature-citation><tp:nomenclature-citation><tp:taxon-name>
                  <tp:taxon-name-part taxon-name-part-type="genus" reg="Ceratocystis"/>
                  <tp:taxon-name-part taxon-name-part-type="species" reg="olivacea"/>
                </tp:taxon-name><comment>≡ <tp:taxon-name><tp:taxon-name-part taxon-name-part-type="genus" reg="Ceratocystis">Ceratocystis</tp:taxon-name-part> <tp:taxon-name-part taxon-name-part-type="species" reg="olivacea">olivacea</tp:taxon-name-part></tp:taxon-name> (Math.-Käärik) J. Hunt, Lloydia 19: 29 (1956). </comment></tp:nomenclature-citation><tp:nomenclature-citation><tp:taxon-name>
                  <tp:taxon-name-part taxon-name-part-type="genus" reg="Grosmannia"/>
                  <tp:taxon-name-part taxon-name-part-type="species" reg="olivacea"/>
                </tp:taxon-name><comment>≡ <tp:taxon-name><tp:taxon-name-part taxon-name-part-type="genus" reg="Grosmannia">Grosmannia</tp:taxon-name-part> <tp:taxon-name-part taxon-name-part-type="species" reg="olivacea">olivacea</tp:taxon-name-part></tp:taxon-name> (Math.-Käärik) Zipfel, Z.W. de Beer &amp; M.J. Wingf., Zipfel et al., Stud. Mycol. 55: 91 (2006). </comment></tp:nomenclature-citation></tp:nomenclature-citation-list></tp:nomenclature><tp:treatment-sec sec-type="material" id="SECID0EZUAK"><title>Type.</title><p>SWEDEN, Hällnäs, Västerbotten, from the galleries of <italic><tp:taxon-name><tp:taxon-name-part taxon-name-part-type="genus" reg="Acanthocinus">Acanthocinus</tp:taxon-name-part> <tp:taxon-name-part taxon-name-part-type="species" reg="aedilis">aedilis</tp:taxon-name-part></tp:taxon-name></italic> in pine wood, <italic>A. Mathiesen-Käärik</italic>, <bold>lectotype</bold> designated here, represented by line drawings (fig. 2a–g, p. 213) from <xref ref-type="bibr" rid="B30">Mathiesen-Käärik (1951)</xref>, <bold>MBT 379459</bold>; from dead wood of <italic><tp:taxon-name><tp:taxon-name-part taxon-name-part-type="genus" reg="Pinus">Pinus</tp:taxon-name-part> <tp:taxon-name-part taxon-name-part-type="species" reg="sylvestris">sylvestris</tp:taxon-name-part></tp:taxon-name></italic>, Jan 1949, <italic>A. Mathiesen-Käärik</italic>, (ex-type cultures: <abbrev xmlns:xlink="http://www.w3.org/1999/xlink" content-type="institution" xlink:title="Culture Collection of the Forestry and Agricultural Biotechnology Institute (FABI), University of Pretoria, Pretoria, South Africa" id="ABBRID0EBWAK" xlink:type="simple">CMW</abbrev> 31059 = <named-content xmlns:xlink="http://www.w3.org/1999/xlink" content-type="dwc:institutional_code" xlink:type="simple">CBS</named-content> 138.51, MBT 2063).</p></tp:treatment-sec><tp:treatment-sec sec-type="description" id="SECID0ELWAK"><title>Descriptions.</title><p><xref ref-type="bibr" rid="B29">Mathiesen-Käärik (1950</xref>, p. 298); <xref ref-type="bibr" rid="B30">Mathiesen-Käärik (1951</xref>, pp 212–215, fig. 2); <xref ref-type="bibr" rid="B17">Hunt (1956</xref>, pp 29–30); <xref ref-type="bibr" rid="B11">Griffin (1968</xref>, pp 707–708, figs 49–52, 82); <xref ref-type="bibr" rid="B39">Olchowecki and Reid (1974</xref>, pp 1699–1700, Pl. XIII fig. 262); <xref ref-type="bibr" rid="B54">Upadhyay (1981</xref>, pp 52–54, figs 116–121); <xref ref-type="bibr" rid="B33">Mouton et al. (1993</xref>, pp 376–377, figs 19–22).</p></tp:treatment-sec><tp:treatment-sec sec-type="host" id="SECID0ENXAK"><title>Host trees.</title><p><italic><tp:taxon-name><tp:taxon-name-part taxon-name-part-type="genus" reg="Betula">Betula</tp:taxon-name-part> <tp:taxon-name-part taxon-name-part-type="species" reg="papyrifera">papyrifera</tp:taxon-name-part></tp:taxon-name></italic>, <italic><tp:taxon-name><tp:taxon-name-part taxon-name-part-type="genus" reg="Picea">Picea</tp:taxon-name-part> <tp:taxon-name-part taxon-name-part-type="species" reg="abies">abies</tp:taxon-name-part></tp:taxon-name></italic>, <italic><tp:taxon-name><tp:taxon-name-part taxon-name-part-type="genus" reg="Picea">Picea</tp:taxon-name-part> <tp:taxon-name-part taxon-name-part-type="species" reg="mariana">mariana</tp:taxon-name-part></tp:taxon-name></italic>, <italic><tp:taxon-name><tp:taxon-name-part taxon-name-part-type="genus" reg="Pinus">Pinus</tp:taxon-name-part> <tp:taxon-name-part taxon-name-part-type="species" reg="sylvestris">sylvestris</tp:taxon-name-part></tp:taxon-name></italic>.</p></tp:treatment-sec><tp:treatment-sec sec-type="Insect vectors" id="SECID0E6YAK"><title>Insect vectors.</title><p><italic><tp:taxon-name><tp:taxon-name-part taxon-name-part-type="genus" reg="Acanthocinus">Acanthocinus</tp:taxon-name-part> <tp:taxon-name-part taxon-name-part-type="species" reg="aedilis">aedilis</tp:taxon-name-part></tp:taxon-name></italic>, <italic><tp:taxon-name><tp:taxon-name-part taxon-name-part-type="genus" reg="Dendroctonus">Dendroctonus</tp:taxon-name-part> <tp:taxon-name-part taxon-name-part-type="species" reg="rufipennis">rufipennis</tp:taxon-name-part></tp:taxon-name></italic>, <italic><tp:taxon-name><tp:taxon-name-part taxon-name-part-type="genus" reg="Ips">Ips</tp:taxon-name-part> <tp:taxon-name-part taxon-name-part-type="species" reg="typographus">typographus</tp:taxon-name-part></tp:taxon-name></italic>, <italic><tp:taxon-name><tp:taxon-name-part taxon-name-part-type="genus" reg="Polygraphus">Polygraphus</tp:taxon-name-part> <tp:taxon-name-part taxon-name-part-type="species" reg="rufipennis">rufipennis</tp:taxon-name-part></tp:taxon-name></italic>.</p></tp:treatment-sec><tp:treatment-sec sec-type="distribution" id="SECID0ER1AK"><title>Distributions.</title><p>Canada, Finland, Russia, Sweden, USA.</p></tp:treatment-sec><tp:treatment-sec sec-type="notes" id="SECID0EW1AK"><title>Notes.</title><p>This species was first described invalidly (no Latin diagnosis) from <italic><tp:taxon-name><tp:taxon-name-part taxon-name-part-type="genus" reg="Pinus">Pinus</tp:taxon-name-part> <tp:taxon-name-part taxon-name-part-type="species" reg="sylvestris">sylvestris</tp:taxon-name-part></tp:taxon-name></italic> infested by a longhorn beetle <italic><tp:taxon-name><tp:taxon-name-part taxon-name-part-type="genus" reg="Acanthocinus">Acanthocinus</tp:taxon-name-part> <tp:taxon-name-part taxon-name-part-type="species" reg="aedilis">aedilis</tp:taxon-name-part></tp:taxon-name></italic> in Sweden (<xref ref-type="bibr" rid="B29">Mathiesen-Käärik 1950</xref>). <xref ref-type="bibr" rid="B30">Mathiesen-Käärik (1951)</xref> then validated the name with a more detailed description accompanied by a Latin diagnosis. In the original descriptions of <italic><tp:taxon-name><tp:taxon-name-part taxon-name-part-type="genus" reg="Leptographium">L.</tp:taxon-name-part> <tp:taxon-name-part taxon-name-part-type="species" reg="olivaceum">olivaceum</tp:taxon-name-part></tp:taxon-name></italic> by <xref ref-type="bibr" rid="B29">Mathiesen-Käärik (1950</xref>, <xref ref-type="bibr" rid="B30">1951</xref>), the host tree, beetle and location of the collection was noted, but no mention was made of a specimen. The herbarium specimens of Mathiesen-Käärik were initially curated in the herbarium of the Statens Skogsforsknings institut, Experimentalfältet, Sweden. The collection was later incorporated into the herbarium of the Museum of Evolution, Uppsala. Only one herbarium specimen (UPS:BOT:F-130986) of <italic><tp:taxon-name><tp:taxon-name-part taxon-name-part-type="genus" reg="Leptographium">L.</tp:taxon-name-part> <tp:taxon-name-part taxon-name-part-type="species" reg="olivaceum">olivaceum</tp:taxon-name-part></tp:taxon-name></italic>, collected from the same host, beetle and location by T. Hedquist, is available from that collection. However, an isolate of <italic><tp:taxon-name><tp:taxon-name-part taxon-name-part-type="genus" reg="Leptographium">L.</tp:taxon-name-part> <tp:taxon-name-part taxon-name-part-type="species" reg="olivaceum">olivaceum</tp:taxon-name-part></tp:taxon-name></italic> (No. 297-49 = <named-content xmlns:xlink="http://www.w3.org/1999/xlink" content-type="dwc:institutional_code" xlink:type="simple">CBS</named-content> 138.51), collected in 1949, also from the original host and location, was deposited in the <named-content xmlns:xlink="http://www.w3.org/1999/xlink" content-type="dwc:institutional_code" xlink:type="simple">CBS</named-content> by Mathiesen-Käärik in 1951. Although we were not able to confirm that this isolate was from the original collection, it was treated as the ex-type culture of the species in previous studies (<xref ref-type="bibr" rid="B8">Duong et al. 2012</xref>, <xref ref-type="bibr" rid="B26">Linnakoski et al. 2012</xref>, <xref ref-type="bibr" rid="B6">De Beer and Wingfield 2013</xref>). In view of the absence of concrete evidence that this isolate represents the original material, we have designated the line drawings from the protologue (<xref ref-type="bibr" rid="B30">Mathiesen-Käärik 1951</xref>) as lectotype.</p><p>More recently, it was reported from <italic><tp:taxon-name><tp:taxon-name-part taxon-name-part-type="genus" reg="Picea">Picea</tp:taxon-name-part> <tp:taxon-name-part taxon-name-part-type="species" reg="abies">abies</tp:taxon-name-part></tp:taxon-name></italic> and <italic><tp:taxon-name><tp:taxon-name-part taxon-name-part-type="genus" reg="Pinus">Pinus</tp:taxon-name-part> <tp:taxon-name-part taxon-name-part-type="species" reg="sylvestris">sylvestris</tp:taxon-name-part></tp:taxon-name></italic> infested by <italic><tp:taxon-name><tp:taxon-name-part taxon-name-part-type="genus" reg="Ips">Ips</tp:taxon-name-part> <tp:taxon-name-part taxon-name-part-type="species" reg="typographus">typographus</tp:taxon-name-part></tp:taxon-name></italic> and <italic><tp:taxon-name><tp:taxon-name-part taxon-name-part-type="genus" reg="Dryocoetes">Dryocoetes</tp:taxon-name-part> <tp:taxon-name-part taxon-name-part-type="species" reg="autographus">autographus</tp:taxon-name-part></tp:taxon-name></italic> in Finland and Russia, in a study where the identities were confirmed using DNA sequence analyses (<xref ref-type="bibr" rid="B26">Linnakoski et al. 2012</xref>). <xref ref-type="bibr" rid="B11">Griffin (1968)</xref> reduced <italic><tp:taxon-name><tp:taxon-name-part taxon-name-part-type="genus" reg="Leptographium">L.</tp:taxon-name-part> <tp:taxon-name-part taxon-name-part-type="species" reg="vescum">vescum</tp:taxon-name-part></tp:taxon-name></italic> to synonymy with <italic><tp:taxon-name><tp:taxon-name-part taxon-name-part-type="genus" reg="Leptographium">L.</tp:taxon-name-part> <tp:taxon-name-part taxon-name-part-type="species" reg="olivaceum">olivaceum</tp:taxon-name-part></tp:taxon-name></italic>, but data from the present study confirmed that these two species are phylogenetically distinct.</p></tp:treatment-sec><tp:treatment-sec sec-type="material" id="SECID0EJABK"><title>Additional material examined.</title><p>FINLAND, Jouhteninen, from <italic><tp:taxon-name><tp:taxon-name-part taxon-name-part-type="genus" reg="Ips">Ips</tp:taxon-name-part> <tp:taxon-name-part taxon-name-part-type="species" reg="typographus">typographus</tp:taxon-name-part></tp:taxon-name></italic> in <italic><tp:taxon-name><tp:taxon-name-part taxon-name-part-type="genus" reg="Picea">Picea</tp:taxon-name-part> <tp:taxon-name-part taxon-name-part-type="species" reg="abies">abies</tp:taxon-name-part></tp:taxon-name></italic>, July 2005, <italic>Z.W. de Beer</italic>, (cultures: <abbrev xmlns:xlink="http://www.w3.org/1999/xlink" content-type="institution" xlink:title="Culture Collection of the Forestry and Agricultural Biotechnology Institute (FABI), University of Pretoria, Pretoria, South Africa" id="ABBRID0EHBBK" xlink:type="simple">CMW</abbrev> 23348 = <named-content xmlns:xlink="http://www.w3.org/1999/xlink" content-type="dwc:institutional_code" xlink:type="simple">CBS</named-content> 128836, <abbrev xmlns:xlink="http://www.w3.org/1999/xlink" content-type="institution" xlink:title="Culture Collection of the Forestry and Agricultural Biotechnology Institute (FABI), University of Pretoria, Pretoria, South Africa" id="ABBRID0ERBBK" xlink:type="simple">CMW</abbrev> 23350 = <named-content xmlns:xlink="http://www.w3.org/1999/xlink" content-type="dwc:institutional_code" xlink:type="simple">CBS</named-content> 128837). RUSSIA, Uuksujärvi, from <italic><tp:taxon-name><tp:taxon-name-part taxon-name-part-type="genus" reg="Ips">I.</tp:taxon-name-part> <tp:taxon-name-part taxon-name-part-type="species" reg="typographus">typographus</tp:taxon-name-part></tp:taxon-name></italic> in <italic><tp:taxon-name><tp:taxon-name-part taxon-name-part-type="genus" reg="Pinus">Pinus</tp:taxon-name-part> <tp:taxon-name-part taxon-name-part-type="species" reg="sylvestris">sylvestris</tp:taxon-name-part></tp:taxon-name></italic>, Oct 2007, <italic>R. Linnakoski</italic>, (culture <abbrev xmlns:xlink="http://www.w3.org/1999/xlink" content-type="institution" xlink:title="Culture Collection of the Forestry and Agricultural Biotechnology Institute (FABI), University of Pretoria, Pretoria, South Africa" id="ABBRID0ETCBK" xlink:type="simple">CMW</abbrev> 28090). SWEDEN, Oct 1954, <italic>A. Mathiesen-Käärik</italic>, (cultures: <abbrev xmlns:xlink="http://www.w3.org/1999/xlink" content-type="institution" xlink:title="Culture Collection of the Forestry and Agricultural Biotechnology Institute (FABI), University of Pretoria, Pretoria, South Africa" id="ABBRID0E1CBK" xlink:type="simple">CMW</abbrev> 31060 = <named-content xmlns:xlink="http://www.w3.org/1999/xlink" content-type="dwc:institutional_code" xlink:type="simple">CBS</named-content> 152.54).</p></tp:treatment-sec><ref-list><ref id="B30"><mixed-citation xmlns:xlink="http://www.w3.org/1999/xlink" xlink:type="simple"><person-group><name name-style="western"><surname>Mathiesen-Käärik</surname><given-names>A</given-names></name></person-group> (<year>1951</year>) <article-title>Einige neue <italic><tp:taxon-name><tp:taxon-name-part taxon-name-part-type="genus">Ophiostoma</tp:taxon-name-part></tp:taxon-name></italic>-arten in Schweden.</article-title><source>Svensk Botanisk Tidskrift</source><volume>45</volume>: <fpage>203</fpage>–<lpage>232</lpage>.</mixed-citation></ref><ref id="B29"><mixed-citation xmlns:xlink="http://www.w3.org/1999/xlink" xlink:type="simple"><person-group><name name-style="western"><surname>Mathiesen-Käärik</surname><given-names>A</given-names></name></person-group> (<year>1950</year>) <article-title>Über einige mit Borkenkäfern assoziierte Bläuepilze in Schweden.</article-title><source>Oikos</source><volume>2</volume>: <fpage>275</fpage>–<lpage>308</lpage>. <ext-link xlink:type="simple" ext-link-type="doi" xlink:href="10.2307/3564798">https://doi.org/10.2307/3564798</ext-link></mixed-citation></ref><ref id="B17"><mixed-citation xmlns:xlink="http://www.w3.org/1999/xlink" xlink:type="simple"><person-group><name name-style="western"><surname>Hunt</surname><given-names>J</given-names></name></person-group> (<year>1956</year>) <article-title>Taxonomy of the genus <italic><tp:taxon-name><tp:taxon-name-part taxon-name-part-type="genus">Ceratocystis</tp:taxon-name-part></tp:taxon-name></italic>.</article-title><source>Lloydia</source><volume>19</volume>: <fpage>1</fpage>–<lpage>58</lpage>.</mixed-citation></ref><ref id="B11"><mixed-citation xmlns:xlink="http://www.w3.org/1999/xlink" xlink:type="simple"><person-group><name name-style="western"><surname>Griffin</surname><given-names>HD</given-names></name></person-group> (<year>1968</year>) <article-title>The genus <italic><tp:taxon-name><tp:taxon-name-part taxon-name-part-type="genus">Ceratocystis</tp:taxon-name-part></tp:taxon-name></italic> in Ontario.</article-title><source>Canadian Journal of Botany</source><volume>46</volume>: <fpage>689</fpage>–<lpage>718</lpage>. <ext-link xlink:type="simple" ext-link-type="doi" xlink:href="10.1139/b68-094">https://doi.org/10.1139/b68-094</ext-link></mixed-citation></ref><ref id="B39"><mixed-citation xmlns:xlink="http://www.w3.org/1999/xlink" xlink:type="simple"><person-group><name name-style="western"><surname>Olchowecki</surname><given-names>A</given-names></name><name name-style="western"><surname>Reid</surname><given-names>J</given-names></name></person-group> (<year>1974</year>) <article-title>Taxonomy of the genus <italic><tp:taxon-name><tp:taxon-name-part taxon-name-part-type="genus">Ceratocystis</tp:taxon-name-part></tp:taxon-name></italic> in Manitoba.</article-title><source>Canadian Journal of Botany</source><volume>52</volume>: <fpage>1675</fpage>–<lpage>1711</lpage>. <ext-link xlink:type="simple" ext-link-type="doi" xlink:href="10.1139/b74-222">https://doi.org/10.1139/b74-222</ext-link></mixed-citation></ref><ref id="B54"><mixed-citation xmlns:xlink="http://www.w3.org/1999/xlink" xlink:type="simple"><person-group><name name-style="western"><surname>Upadhyay</surname><given-names>HP</given-names></name></person-group> (<year>1981</year>) A monograph of <italic><tp:taxon-name><tp:taxon-name-part taxon-name-part-type="genus">Ceratocystis</tp:taxon-name-part></tp:taxon-name></italic> and <italic><tp:taxon-name><tp:taxon-name-part taxon-name-part-type="genus">Ceratocystiopsis</tp:taxon-name-part></tp:taxon-name></italic>. University of Georgia Press.</mixed-citation></ref><ref id="B33"><mixed-citation xmlns:xlink="http://www.w3.org/1999/xlink" xlink:type="simple"><person-group><name name-style="western"><surname>Mouton</surname><given-names>M</given-names></name><name name-style="western"><surname>Wingfield</surname><given-names>MJ</given-names></name><name name-style="western"><surname>Van Wyk</surname><given-names>PS</given-names></name></person-group> (<year>1993</year>) <article-title>Conidium development in the synnematous anamorphs of <italic><tp:taxon-name><tp:taxon-name-part taxon-name-part-type="genus">Ophiostoma</tp:taxon-name-part></tp:taxon-name></italic>.</article-title><source>Mycotaxon</source><volume>46</volume>: <fpage>371</fpage>–<lpage>379</lpage>.</mixed-citation></ref><ref id="B8"><mixed-citation xmlns:xlink="http://www.w3.org/1999/xlink" xlink:type="simple"><person-group><name name-style="western"><surname>Duong</surname><given-names>TA</given-names></name><name name-style="western"><surname>De Beer</surname><given-names>ZW</given-names></name><name name-style="western"><surname>Wingfield</surname><given-names>BD</given-names></name><name name-style="western"><surname>Wingfield</surname><given-names>MJ</given-names></name></person-group> (<year>2012</year>) <article-title>Phylogeny and taxonomy of species in the <italic><tp:taxon-name><tp:taxon-name-part taxon-name-part-type="genus">Grosmannia</tp:taxon-name-part> <tp:taxon-name-part taxon-name-part-type="species">serpens</tp:taxon-name-part></tp:taxon-name></italic> complex.</article-title><source>Mycologia</source><volume>104</volume>: <fpage>715</fpage>–<lpage>732</lpage>. <ext-link xlink:type="simple" ext-link-type="doi" xlink:href="10.3852/11-109">https://doi.org/10.3852/11-109</ext-link></mixed-citation></ref><ref id="B26"><mixed-citation xmlns:xlink="http://www.w3.org/1999/xlink" xlink:type="simple"><person-group><name name-style="western"><surname>Linnakoski</surname><given-names>R</given-names></name><name name-style="western"><surname>De Beer</surname><given-names>ZW</given-names></name><name name-style="western"><surname>Duong</surname><given-names>TA</given-names></name><name name-style="western"><surname>Niemelä</surname><given-names>P</given-names></name><name name-style="western"><surname>Pappinen</surname><given-names>A</given-names></name><name name-style="western"><surname>et</surname><given-names>al.</given-names></name></person-group> (<year>2012</year>) <article-title><italic><tp:taxon-name><tp:taxon-name-part taxon-name-part-type="genus">Grosmannia</tp:taxon-name-part></tp:taxon-name></italic> and <italic><tp:taxon-name><tp:taxon-name-part taxon-name-part-type="genus">Leptographium</tp:taxon-name-part></tp:taxon-name></italic> spp. associated with conifer-infesting bark beetles in Finland and Russia, including <italic><tp:taxon-name><tp:taxon-name-part taxon-name-part-type="genus">Leptographium</tp:taxon-name-part> <tp:taxon-name-part taxon-name-part-type="species">taigense</tp:taxon-name-part></tp:taxon-name></italic> sp. nov.</article-title><source>Antonie van Leeuwenhoek</source><volume>102</volume>: <fpage>375</fpage>–<lpage>399</lpage>. <ext-link xlink:type="simple" ext-link-type="doi" xlink:href="10.1007/s10482-012-9747-6">https://doi.org/10.1007/s10482-012-9747-6</ext-link></mixed-citation></ref><ref id="B6"><mixed-citation xmlns:xlink="http://www.w3.org/1999/xlink" xlink:type="simple"><person-group><name name-style="western"><surname>De Beer</surname><given-names>ZW</given-names></name><name name-style="western"><surname>Wingfield</surname><given-names>MJ</given-names></name></person-group> (<year>2013</year>) <article-title>Emerging lineages in the <tp:taxon-name><tp:taxon-name-part taxon-name-part-type="genus">Ophiostomatales</tp:taxon-name-part></tp:taxon-name>.</article-title> In: <person-group><name name-style="western"><surname>Seifert</surname><given-names>KA</given-names></name><name name-style="western"><surname>De Beer</surname><given-names>ZW</given-names></name><name name-style="western"><surname>Wingfield</surname><given-names>MJ</given-names></name></person-group> (<role>Eds</role>) <issue-title>Ophiostomatoid fungi: Expanding frontiers, CBS Biodiversity Series.</issue-title><source>CBS-KNAW Fungal Biodiversity Centre, Utrecht,</source><volume>12</volume>: <fpage>21</fpage>–<lpage>46</lpage>.</mixed-citation></ref></ref-list></tp:taxon-treatment>
