# Supplementary material for: Taxonomy and phylogeny of the Leptographium olivaceum complex (Ophiostomatales, Ascomycota), including descriptions of six new species from China and Europe
Source: MycoKeys. 2019 Nov 29;60:93–123. doi: 10.3897/mycokeys.60.39069 (PMC6898192; doi:10.3897/mycokeys.60.39069)
Supplement: XML Treatment for Leptographium olivaceapini [file mycokeys.60.39069-treatment8.xml]

<!DOCTYPE tp:taxon-treatment
  PUBLIC "-//TaxonX//DTD Taxonomic Treatment Publishing DTD v0 20100105//EN" "tax-treatment-NSO.dtd">
<tp:taxon-treatment xmlns:tp="http://www.plazi.org/taxpub"><tp:treatment-meta><kwd-group><label>Taxon classification</label><kwd><named-content xmlns:xlink="http://www.w3.org/1999/xlink" content-type="kingdom">Fungi</named-content></kwd><kwd><named-content xmlns:xlink="http://www.w3.org/1999/xlink" content-type="order">Ophiostomatales</named-content></kwd><kwd><named-content xmlns:xlink="http://www.w3.org/1999/xlink" content-type="family">Ophiostomataceae</named-content></kwd></kwd-group><mixed-citation publication-type="journal"><person-group><name><surname>Yin</surname><given-names>Mingliang</given-names></name><name><surname>Wingfield</surname><given-names>Michael J.</given-names></name><name><surname>Zhou</surname><given-names>Xudong</given-names></name><name><surname>Linnakoski</surname><given-names>Riikka</given-names></name><name><surname>de Beer</surname><given-names>Z. Wilhelm</given-names></name></person-group><article-title>Taxonomy and phylogeny of the <italic><tp:taxon-name><tp:taxon-name-part taxon-name-part-type="genus" reg="Leptographium">Leptographium</tp:taxon-name-part> <tp:taxon-name-part taxon-name-part-type="species" reg="olivaceum">olivaceum</tp:taxon-name-part></tp:taxon-name></italic> complex (<tp:taxon-name><tp:taxon-name-part taxon-name-part-type="genus" reg="Ophiostomatales">Ophiostomatales</tp:taxon-name-part></tp:taxon-name>, <tp:taxon-name><tp:taxon-name-part taxon-name-part-type="phylum">Ascomycota</tp:taxon-name-part></tp:taxon-name>), including descriptions of six new species from China and Europe</article-title><source>MycoKeys</source><day>29</day><month>11</month><year>2019</year><volume>60</volume><fpage>93</fpage><lpage>123</lpage><pub-id pub-id-type="doi">10.3897/mycokeys.60.39069</pub-id></mixed-citation></tp:treatment-meta><tp:nomenclature><tp:taxon-name><object-id xmlns:xlink="http://www.w3.org/1999/xlink" content-type="arpha" xlink:type="simple">AC704DF1-9357-5B49-8AAA-DAED89C4592D</object-id>
              <tp:taxon-name-part taxon-name-part-type="genus" reg="Leptographium">Leptographium</tp:taxon-name-part>
              <tp:taxon-name-part taxon-name-part-type="species" reg="olivaceapini">olivaceapini</tp:taxon-name-part>
              <object-id xmlns:xlink="http://www.w3.org/1999/xlink" content-type="mycobank" xlink:type="simple">831549</object-id>
            </tp:taxon-name><tp:taxon-authority>(R.W. Davidson) M.L. Yin, Z.W. de Beer &amp; M.J. Wingf.</tp:taxon-authority><tp:taxon-status xmlns:xlink="http://www.w3.org/1999/xlink" xlink:type="simple">comb. nov.</tp:taxon-status><tp:nomenclature-citation-list><tp:nomenclature-citation><tp:taxon-name>
                  <tp:taxon-name-part taxon-name-part-type="genus" reg="Ceratocystis"/>
                  <tp:taxon-name-part taxon-name-part-type="species" reg="olivaceapini"/>
                </tp:taxon-name><comment>≡ <tp:taxon-name><tp:taxon-name-part taxon-name-part-type="genus" reg="Ceratocystis">Ceratocystis</tp:taxon-name-part> <tp:taxon-name-part taxon-name-part-type="species" reg="olivaceapini">olivaceapini</tp:taxon-name-part></tp:taxon-name> R.W. Davidson, Mycologia 63: 7 (1971). (Basionym) </comment></tp:nomenclature-citation><tp:nomenclature-citation><tp:taxon-name>
                  <tp:taxon-name-part taxon-name-part-type="genus" reg="Ophiostoma"/>
                  <tp:taxon-name-part taxon-name-part-type="species" reg="olivaceapini"/>
                </tp:taxon-name><comment>≡ <tp:taxon-name><tp:taxon-name-part taxon-name-part-type="genus" reg="Ophiostoma">Ophiostoma</tp:taxon-name-part> <tp:taxon-name-part taxon-name-part-type="species" reg="olivaceapini">olivaceapini</tp:taxon-name-part></tp:taxon-name> (R.W. Davidson) K.A. Seifert &amp; G. Okada, <italic>In</italic> Okada et al., Can. J. Bot. 76: 1504 (1998). </comment></tp:nomenclature-citation><tp:nomenclature-citation><tp:taxon-name>
                  <tp:taxon-name-part taxon-name-part-type="genus" reg="Grosmannia"/>
                  <tp:taxon-name-part taxon-name-part-type="species" reg="olivaceapini"/>
                </tp:taxon-name><comment>≡ <tp:taxon-name><tp:taxon-name-part taxon-name-part-type="genus" reg="Grosmannia">Grosmannia</tp:taxon-name-part> <tp:taxon-name-part taxon-name-part-type="species" reg="olivaceapini">olivaceapini</tp:taxon-name-part></tp:taxon-name> (R.W. Davidson) Z.W. de Beer, R. Linnakoski &amp; M.J. Wingf., <italic>In</italic> Linnakoski et al., Antonie van Leeuwenhoek 102: 375–399 (2012). </comment></tp:nomenclature-citation></tp:nomenclature-citation-list></tp:nomenclature><tp:treatment-sec sec-type="material" id="SECID0EYFBK"><title>Type.</title><p>USA, New Mexico, Santa Fe, from <italic><tp:taxon-name><tp:taxon-name-part taxon-name-part-type="genus" reg="Pinus">Pinus</tp:taxon-name-part> <tp:taxon-name-part taxon-name-part-type="species" reg="ponderosa">ponderosa</tp:taxon-name-part></tp:taxon-name></italic> tree infested <italic><tp:taxon-name><tp:taxon-name-part taxon-name-part-type="genus" reg="Dendroctonus">Dendroctonus</tp:taxon-name-part></tp:taxon-name></italic> sp. and other bark beetles, 10 July 1964, <italic>R.W. Davidson</italic>, (<bold>holotype</bold> BPI 595910 = RWD 548D; BPI 595914 = RWD 548D isotype); USA, Arizona, Flagstaff, from <italic><tp:taxon-name><tp:taxon-name-part taxon-name-part-type="genus" reg="Pinus">Pinus</tp:taxon-name-part> <tp:taxon-name-part taxon-name-part-type="species" reg="ponderosa">ponderosa</tp:taxon-name-part></tp:taxon-name></italic> infested with <italic><tp:taxon-name><tp:taxon-name-part taxon-name-part-type="genus" reg="Dendroctonus">Dendroctonus</tp:taxon-name-part></tp:taxon-name></italic> sp., 24 July 1964, <italic>R.W. Davidson</italic>, (BPI 596223= RWD 581-D isotype); Arizona, Flagstaff, from <italic><tp:taxon-name><tp:taxon-name-part taxon-name-part-type="genus" reg="Pinus">P.</tp:taxon-name-part> <tp:taxon-name-part taxon-name-part-type="species" reg="ponderosa">ponderosa</tp:taxon-name-part></tp:taxon-name></italic> infested with <italic><tp:taxon-name><tp:taxon-name-part taxon-name-part-type="genus" reg="Dendroctonus">Dendroctonus</tp:taxon-name-part></tp:taxon-name></italic> sp., 3 Oct 1986, <italic>T. Hinds</italic>, (<bold>epitype</bold><named-content xmlns:xlink="http://www.w3.org/1999/xlink" content-type="dwc:institutional_code" xlink:type="simple">PREM</named-content> 61051, designated here, ex-epitype cultures <named-content xmlns:xlink="http://www.w3.org/1999/xlink" content-type="dwc:institutional_code" xlink:type="simple">CBS</named-content> 504.86 = <abbrev xmlns:xlink="http://www.w3.org/1999/xlink" content-type="institution" xlink:title="Culture Collection of the Forestry and Agricultural Biotechnology Institute (FABI), University of Pretoria, Pretoria, South Africa" id="ABBRID0EIIBK" xlink:type="simple">CMW</abbrev> 116 = COLO 479, <bold>MBT 379458</bold>).</p></tp:treatment-sec><tp:treatment-sec sec-type="description" id="SECID0EPIBK"><title>Descriptions.</title><p><xref ref-type="bibr" rid="B4">Davidson (1971</xref>, pp 7–10, figs 2, 12, 18); <xref ref-type="bibr" rid="B54">Upadhyay (1981</xref>, p. 54, figs 122–129); <xref ref-type="bibr" rid="B33">Mouton et al. (1993</xref>, pp 372–373, figs 1–4).</p></tp:treatment-sec><tp:treatment-sec sec-type="host" id="SECID0EBJBK"><title>Host trees.</title><p><italic><tp:taxon-name><tp:taxon-name-part taxon-name-part-type="genus" reg="Pinus">Pinus</tp:taxon-name-part> <tp:taxon-name-part taxon-name-part-type="species" reg="ponderosa">ponderosa</tp:taxon-name-part></tp:taxon-name></italic>.</p></tp:treatment-sec><tp:treatment-sec sec-type="Insect vectors" id="SECID0ESJBK"><title>Insect vectors.</title><p><italic><tp:taxon-name><tp:taxon-name-part taxon-name-part-type="genus" reg="Dendroctonus">Dendroctonus</tp:taxon-name-part></tp:taxon-name></italic> sp.</p></tp:treatment-sec><tp:treatment-sec sec-type="distribution" id="SECID0E6JBK"><title>Distribution.</title><p>USA.</p></tp:treatment-sec><tp:treatment-sec sec-type="notes" id="SECID0EEKBK"><title>Notes.</title><p>No living culture associated with the holotype (BPI 595910) or isotype (BPI 595914) of <italic><tp:taxon-name><tp:taxon-name-part taxon-name-part-type="genus" reg="Leptographium">L.</tp:taxon-name-part> <tp:taxon-name-part taxon-name-part-type="species" reg="olivaceapini">olivaceapini</tp:taxon-name-part></tp:taxon-name></italic> exists. However, T. Hinds, a collaborator of R.W. Davidson and later curator of the RWD culture collection, provided an isolate (COLO 479) labeled as <italic><tp:taxon-name><tp:taxon-name-part taxon-name-part-type="genus" reg="Ceratocystis">C.</tp:taxon-name-part> <tp:taxon-name-part taxon-name-part-type="species" reg="olivaceapini">olivaceapini</tp:taxon-name-part></tp:taxon-name></italic> to M.J. Wingfield, who later deposited this in the <named-content xmlns:xlink="http://www.w3.org/1999/xlink" content-type="dwc:institutional_code" xlink:type="simple">CBS</named-content> (<named-content xmlns:xlink="http://www.w3.org/1999/xlink" content-type="dwc:institutional_code" xlink:type="simple">CBS</named-content> 504.86). The species name and origin provided by Hinds with the isolate corresponds to a second specimen mentioned by <xref ref-type="bibr" rid="B4">Davidson (1971</xref>, p. 10) in the protologue (RWD 581-D = BPI 596223). In our opinion, the isolate (COLO 479) most probably originated from the specimen (RWD 581-D). We could not confirm with certainty that BPI 296223 originated from RWD 581-D and thus designated a dried culture of COLO 479 as the epitype for <italic><tp:taxon-name><tp:taxon-name-part taxon-name-part-type="genus" reg="Leptographium">L.</tp:taxon-name-part> <tp:taxon-name-part taxon-name-part-type="species" reg="olivaceapini">olivaceapini</tp:taxon-name-part></tp:taxon-name></italic>.</p><p><italic>Additional Material examined</italic>: USA, Arizona, Flagstaff, from <italic><tp:taxon-name><tp:taxon-name-part taxon-name-part-type="genus" reg="Pinus">P.</tp:taxon-name-part> <tp:taxon-name-part taxon-name-part-type="species" reg="ponderosa">ponderosa</tp:taxon-name-part></tp:taxon-name></italic> infested with <italic><tp:taxon-name><tp:taxon-name-part taxon-name-part-type="genus" reg="Dendroctonus">Dendroctonus</tp:taxon-name-part></tp:taxon-name></italic> sp., 3 Oct 1986, <italic>T. Hinds</italic>, (<named-content xmlns:xlink="http://www.w3.org/1999/xlink" content-type="dwc:institutional_code" xlink:type="simple">PREM</named-content> 61051, cultures <named-content xmlns:xlink="http://www.w3.org/1999/xlink" content-type="dwc:institutional_code" xlink:type="simple">CBS</named-content> 504.86 = <abbrev xmlns:xlink="http://www.w3.org/1999/xlink" content-type="institution" xlink:title="Culture Collection of the Forestry and Agricultural Biotechnology Institute (FABI), University of Pretoria, Pretoria, South Africa" id="ABBRID0E2MBK" xlink:type="simple">CMW</abbrev> 116 = COLO 479). Minnesota, <italic><tp:taxon-name><tp:taxon-name-part taxon-name-part-type="genus" reg="Pinus">Pinus</tp:taxon-name-part> <tp:taxon-name-part taxon-name-part-type="species" reg="resinosa">resinosa</tp:taxon-name-part></tp:taxon-name></italic>, Nov 1986, M.J. Wingfield, (cultures: <named-content xmlns:xlink="http://www.w3.org/1999/xlink" content-type="dwc:institutional_code" xlink:type="simple">CBS</named-content> 503.86 = <abbrev xmlns:xlink="http://www.w3.org/1999/xlink" content-type="institution" xlink:title="Culture Collection of the Forestry and Agricultural Biotechnology Institute (FABI), University of Pretoria, Pretoria, South Africa" id="ABBRID0EQNBK" xlink:type="simple">CMW</abbrev> 63).</p></tp:treatment-sec><ref-list><ref id="B4"><mixed-citation xmlns:xlink="http://www.w3.org/1999/xlink" xlink:type="simple"><person-group><name name-style="western"><surname>Davidson</surname><given-names>RW</given-names></name></person-group> (<year>1971</year>) <article-title>New Species of <italic><tp:taxon-name><tp:taxon-name-part taxon-name-part-type="genus">Ceratocystis</tp:taxon-name-part></tp:taxon-name></italic>.</article-title><source>Mycologia</source><volume>63</volume>: <fpage>5</fpage>–<lpage>15</lpage>. <ext-link xlink:type="simple" ext-link-type="doi" xlink:href="10.1080/00275514.1971.12019076">https://doi.org/10.1080/00275514.1971.12019076</ext-link></mixed-citation></ref><ref id="B54"><mixed-citation xmlns:xlink="http://www.w3.org/1999/xlink" xlink:type="simple"><person-group><name name-style="western"><surname>Upadhyay</surname><given-names>HP</given-names></name></person-group> (<year>1981</year>) A monograph of <italic><tp:taxon-name><tp:taxon-name-part taxon-name-part-type="genus">Ceratocystis</tp:taxon-name-part></tp:taxon-name></italic> and <italic><tp:taxon-name><tp:taxon-name-part taxon-name-part-type="genus">Ceratocystiopsis</tp:taxon-name-part></tp:taxon-name></italic>. University of Georgia Press.</mixed-citation></ref><ref id="B33"><mixed-citation xmlns:xlink="http://www.w3.org/1999/xlink" xlink:type="simple"><person-group><name name-style="western"><surname>Mouton</surname><given-names>M</given-names></name><name name-style="western"><surname>Wingfield</surname><given-names>MJ</given-names></name><name name-style="western"><surname>Van Wyk</surname><given-names>PS</given-names></name></person-group> (<year>1993</year>) <article-title>Conidium development in the synnematous anamorphs of <italic><tp:taxon-name><tp:taxon-name-part taxon-name-part-type="genus">Ophiostoma</tp:taxon-name-part></tp:taxon-name></italic>.</article-title><source>Mycotaxon</source><volume>46</volume>: <fpage>371</fpage>–<lpage>379</lpage>.</mixed-citation></ref></ref-list></tp:taxon-treatment>
