# Supplementary material for: Taxonomy and phylogeny of the Leptographium olivaceum complex (Ophiostomatales, Ascomycota), including descriptions of six new species from China and Europe
Source: MycoKeys. 2019 Nov 29;60:93–123. doi: 10.3897/mycokeys.60.39069 (PMC6898192; doi:10.3897/mycokeys.60.39069)
Supplement: XML Treatment for Leptographium pseudoalbum [file mycokeys.60.39069-treatment9.xml]

<!DOCTYPE tp:taxon-treatment
  PUBLIC "-//TaxonX//DTD Taxonomic Treatment Publishing DTD v0 20100105//EN" "tax-treatment-NSO.dtd">
<tp:taxon-treatment xmlns:tp="http://www.plazi.org/taxpub"><tp:treatment-meta><kwd-group><label>Taxon classification</label><kwd><named-content xmlns:xlink="http://www.w3.org/1999/xlink" content-type="kingdom">Fungi</named-content></kwd><kwd><named-content xmlns:xlink="http://www.w3.org/1999/xlink" content-type="order">Ophiostomatales</named-content></kwd><kwd><named-content xmlns:xlink="http://www.w3.org/1999/xlink" content-type="family">Ophiostomataceae</named-content></kwd></kwd-group><mixed-citation publication-type="journal"><person-group><name><surname>Yin</surname><given-names>Mingliang</given-names></name><name><surname>Wingfield</surname><given-names>Michael J.</given-names></name><name><surname>Zhou</surname><given-names>Xudong</given-names></name><name><surname>Linnakoski</surname><given-names>Riikka</given-names></name><name><surname>de Beer</surname><given-names>Z. Wilhelm</given-names></name></person-group><article-title>Taxonomy and phylogeny of the <italic><tp:taxon-name><tp:taxon-name-part taxon-name-part-type="genus" reg="Leptographium">Leptographium</tp:taxon-name-part> <tp:taxon-name-part taxon-name-part-type="species" reg="olivaceum">olivaceum</tp:taxon-name-part></tp:taxon-name></italic> complex (<tp:taxon-name><tp:taxon-name-part taxon-name-part-type="genus" reg="Ophiostomatales">Ophiostomatales</tp:taxon-name-part></tp:taxon-name>, <tp:taxon-name><tp:taxon-name-part taxon-name-part-type="phylum">Ascomycota</tp:taxon-name-part></tp:taxon-name>), including descriptions of six new species from China and Europe</article-title><source>MycoKeys</source><day>29</day><month>11</month><year>2019</year><volume>60</volume><fpage>93</fpage><lpage>123</lpage><pub-id pub-id-type="doi">10.3897/mycokeys.60.39069</pub-id></mixed-citation></tp:treatment-meta><tp:nomenclature><tp:taxon-name><object-id xmlns:xlink="http://www.w3.org/1999/xlink" content-type="arpha" xlink:type="simple">4ECD53D1-B9F3-5404-A478-7EABEC9BF2FB</object-id>
              <tp:taxon-name-part taxon-name-part-type="genus" reg="Leptographium">Leptographium</tp:taxon-name-part>
              <tp:taxon-name-part taxon-name-part-type="species" reg="pseudoalbum">pseudoalbum</tp:taxon-name-part>
              <object-id xmlns:xlink="http://www.w3.org/1999/xlink" content-type="mycobank" xlink:type="simple">823571</object-id>
            </tp:taxon-name><tp:taxon-authority>M.L. Yin, Z.W. de Beer and M.J. Wingf.</tp:taxon-authority><tp:taxon-status xmlns:xlink="http://www.w3.org/1999/xlink" xlink:type="simple">sp. nov.</tp:taxon-status><xref ref-type="fig" rid="F5">Fig. 5</xref></tp:nomenclature><tp:treatment-sec sec-type="etymology" id="SECID0ECPBK"><title>Etymology.</title><p>The epithet refers to the previous, incorrect identification of the ex-holotype isolate of this species as <italic><tp:taxon-name><tp:taxon-name-part taxon-name-part-type="genus" reg="Graphium">Graphium</tp:taxon-name-part> <tp:taxon-name-part taxon-name-part-type="species" reg="album">album</tp:taxon-name-part></tp:taxon-name></italic>.</p></tp:treatment-sec><tp:treatment-sec sec-type="material" id="SECID0ETPBK"><title>Type.</title><p>SWEDEN, from <italic><tp:taxon-name><tp:taxon-name-part taxon-name-part-type="genus" reg="Pinus">Pinus</tp:taxon-name-part> <tp:taxon-name-part taxon-name-part-type="species" reg="sylvestris">sylvestris</tp:taxon-name-part></tp:taxon-name></italic> infested by <italic><tp:taxon-name><tp:taxon-name-part taxon-name-part-type="genus" reg="Tomicus">Tomicus</tp:taxon-name-part> <tp:taxon-name-part taxon-name-part-type="species" reg="piniperda">piniperda</tp:taxon-name-part></tp:taxon-name></italic>, 1953, <italic>Mathiesen-Käärik</italic>, (<named-content xmlns:xlink="http://www.w3.org/1999/xlink" content-type="dwc:institutional_code" xlink:type="simple">PREM</named-content> 61050-<bold>holotype</bold>, ex-holotype cultures: <named-content xmlns:xlink="http://www.w3.org/1999/xlink" content-type="dwc:institutional_code" xlink:type="simple">CBS</named-content> 276.54 = <abbrev xmlns:xlink="http://www.w3.org/1999/xlink" content-type="institution" xlink:title="Culture Collection of the Forestry and Agricultural Biotechnology Institute (FABI), University of Pretoria, Pretoria, South Africa" id="ABBRID0E4QBK" xlink:type="simple">CMW</abbrev> 40671 = JCMW 9774 = C 1225).</p></tp:treatment-sec><tp:treatment-sec sec-type="description" id="SECID0ECRBK"><title>Description.</title><p><italic>Sexual state</italic> not observed. <italic>Conidiophores</italic> macronematous, synnematous, 120–270 μm including conidiogenous apparatus, synnemata frequently swollen at base, frequently wider at stipe, expanding branches at apex, brown to hyaline, (11–)25–34(–40) μm in width. <italic>Conidiogenous cells</italic> discrete, terminal, percurrent and phialidic proliferation, hyaline, cylindrical, (9–)10–14(–18) × 1.8–2.8 μm. <italic>Conidia</italic> hyaline, one-celled, ellipsoidal to cylindrical, (3.5–)4.3–5.2(–6.5) × 2.4–3.3 μm. <italic>Cultural characteristics</italic>: Colonies on <abbrev xmlns:xlink="http://www.w3.org/1999/xlink" xlink:title="Oatmeal agar" id="ABBRID0ESRBK" xlink:type="simple">OA</abbrev>, hyaline at first, later becoming white and gray in the center, hyphae hyaline, appressed and immersed, aerial mycelium frequently present on wood tissue, phialographium-like asexual morph abundant. Optimal growth temperature on <abbrev xmlns:xlink="http://www.w3.org/1999/xlink" xlink:title="Malt extract agar" id="ABBRID0EWRBK" xlink:type="simple">MEA</abbrev>:25 °C with radial growth rate 3.0 (± 0.5) mm/d, while growth slightly reduced at 10 °C and 30 °C, and no growth occurred at 35 °C.</p><fig id="F5" position="float" orientation="portrait"><object-id xmlns:xlink="http://www.w3.org/1999/xlink" content-type="doi" xlink:type="simple">10.3897/mycokeys.60.39069.figure5</object-id><object-id xmlns:xlink="http://www.w3.org/1999/xlink" content-type="arpha" xlink:type="simple">14BC31E7-EAB8-543A-80E7-C9A429CB39CD</object-id><label>Figure 5.</label><caption><p><italic><tp:taxon-name><tp:taxon-name-part taxon-name-part-type="genus" reg="Leptographium">Leptographium</tp:taxon-name-part> <tp:taxon-name-part taxon-name-part-type="species" reg="pseudoalbum">pseudoalbum</tp:taxon-name-part></tp:taxon-name></italic> sp. nov. (<named-content xmlns:xlink="http://www.w3.org/1999/xlink" content-type="dwc:institutional_code" xlink:type="simple">CBS</named-content> 276.54) <bold>a</bold> fourteen-days old culture on <abbrev xmlns:xlink="http://www.w3.org/1999/xlink" xlink:title="Oatmeal agar" id="ABBRID0EUSBK" xlink:type="simple">OA</abbrev> with black background; b. synnematous asexual state on wood tissue on <abbrev xmlns:xlink="http://www.w3.org/1999/xlink" xlink:title="water agar" id="ABBRID0EYSBK" xlink:type="simple">WA</abbrev><bold>c–d</bold> conidiophore <bold>e</bold> conidiogenous cells <bold>f</bold> conidia. Scale bars: 200 μm (<bold>b</bold>), 25 μm (<bold>c</bold>), 25 μm (<bold>d</bold>), 10 μm (<bold>e</bold>), 5 μm (<bold>f</bold>).</p></caption><graphic xmlns:xlink="http://www.w3.org/1999/xlink" xlink:href="mycokeys-60-093-g005.jpg" position="float" orientation="portrait" xlink:type="simple" id="oo_360784.jpg"><uri content-type="original_file" xlink:type="simple">https://binary.pensoft.net/fig/360784</uri></graphic></fig></tp:treatment-sec><tp:treatment-sec sec-type="host" id="SECID0ERTBK"><title>Host.</title><p><italic><tp:taxon-name><tp:taxon-name-part taxon-name-part-type="genus" reg="Pinus">Pinus</tp:taxon-name-part> <tp:taxon-name-part taxon-name-part-type="species" reg="sylvestris">sylvestris</tp:taxon-name-part></tp:taxon-name></italic>.</p></tp:treatment-sec><tp:treatment-sec sec-type="Insect vector" id="SECID0ECUBK"><title>Insect vector.</title><p><italic><tp:taxon-name><tp:taxon-name-part taxon-name-part-type="genus" reg="Tomicus">Tomicus</tp:taxon-name-part> <tp:taxon-name-part taxon-name-part-type="species" reg="piniperda">piniperda</tp:taxon-name-part></tp:taxon-name></italic>.</p></tp:treatment-sec><tp:treatment-sec sec-type="distribution" id="SECID0ETUBK"><title>Distribution.</title><p>Sweden.</p></tp:treatment-sec><tp:treatment-sec sec-type="notes" id="SECID0EYUBK"><title>Notes.</title><p>This species was initially identified as <italic><tp:taxon-name><tp:taxon-name-part taxon-name-part-type="genus" reg="Graphium">Graphium</tp:taxon-name-part> <tp:taxon-name-part taxon-name-part-type="species" reg="album">album</tp:taxon-name-part></tp:taxon-name></italic> (Corda) Sacc. by <xref ref-type="bibr" rid="B31">Mathiesen-Käärik (1953)</xref>. However, <xref ref-type="bibr" rid="B37">Okada et al. (2000)</xref> and <xref ref-type="bibr" rid="B13">Harrington et al. (2001)</xref> questioned the identification by <xref ref-type="bibr" rid="B31">Mathiesen-Käärik (1953)</xref> and showed that this isolate belonged in the <tp:taxon-name><tp:taxon-name-part taxon-name-part-type="genus" reg="Ophiostomatales">Ophiostomatales</tp:taxon-name-part></tp:taxon-name> and grouped close to <italic><tp:taxon-name><tp:taxon-name-part taxon-name-part-type="genus" reg="Leptographium">L.</tp:taxon-name-part> <tp:taxon-name-part taxon-name-part-type="species" reg="erubescens">erubescens</tp:taxon-name-part></tp:taxon-name></italic>. This study showed that Mathiesen-Käärik’s isolate representing an undescribed species in the <italic><tp:taxon-name><tp:taxon-name-part taxon-name-part-type="genus" reg="Leptographium">L.</tp:taxon-name-part> <tp:taxon-name-part taxon-name-part-type="species" reg="olivaceum">olivaceum</tp:taxon-name-part></tp:taxon-name></italic> complex, for which we have provided the name <italic><tp:taxon-name><tp:taxon-name-part taxon-name-part-type="genus" reg="Leptographium">L.</tp:taxon-name-part> <tp:taxon-name-part taxon-name-part-type="species" reg="pseudoalbum">pseudoalbum</tp:taxon-name-part></tp:taxon-name></italic>.</p></tp:treatment-sec><ref-list><ref id="B31"><mixed-citation xmlns:xlink="http://www.w3.org/1999/xlink" xlink:type="simple"><person-group><name name-style="western"><surname>Mathiesen-Käärik</surname><given-names>A</given-names></name></person-group> (<year>1953</year>) <article-title>Eine Übersicht über die gewöhnlichsten mit Borkenkäfern assoziierten Bläuepilze in Schweden und einige für Schweden neue Bläuepilze.</article-title><source>Meddeland Statens Skogs-Forskningsinst</source><volume>43</volume>: <fpage>1</fpage>–<lpage>74</lpage>.</mixed-citation></ref><ref id="B37"><mixed-citation xmlns:xlink="http://www.w3.org/1999/xlink" xlink:type="simple"><person-group><name name-style="western"><surname>Okada</surname><given-names>G</given-names></name><name name-style="western"><surname>Jacobs</surname><given-names>K</given-names></name><name name-style="western"><surname>Kirisits</surname><given-names>T</given-names></name><name name-style="western"><surname>Louis-Seize</surname><given-names>GW</given-names></name><name name-style="western"><surname>Seifert</surname><given-names>KA</given-names></name><name name-style="western"><surname>Sugita</surname><given-names>T</given-names></name><name name-style="western"><surname>Takematsu</surname><given-names>A</given-names></name><name name-style="western"><surname>Wingfield</surname><given-names>MJ</given-names></name></person-group> (<year>2000</year>) <article-title>Epitypification of <italic><tp:taxon-name><tp:taxon-name-part taxon-name-part-type="genus">Graphium</tp:taxon-name-part> <tp:taxon-name-part taxon-name-part-type="species">penicillioides</tp:taxon-name-part></tp:taxon-name></italic> Corda, with comments on the phylogeny and taxonomy of graphium-like synnematous fungi.</article-title><source>Studies in Mycology</source><volume>45</volume>: <fpage>169</fpage>–<lpage>186</lpage>.</mixed-citation></ref><ref id="B13"><mixed-citation xmlns:xlink="http://www.w3.org/1999/xlink" xlink:type="simple"><person-group><name name-style="western"><surname>Harrington</surname><given-names>TC</given-names></name><name name-style="western"><surname>McNew</surname><given-names>D</given-names></name><name name-style="western"><surname>Steimel</surname><given-names>J</given-names></name><name name-style="western"><surname>Hofstra</surname><given-names>D</given-names></name><name name-style="western"><surname>Farrel</surname><given-names>R</given-names></name></person-group> (<year>2001</year>) <article-title>Phylogeny and taxonomy of the <italic><tp:taxon-name><tp:taxon-name-part taxon-name-part-type="genus">Ophiostoma</tp:taxon-name-part> <tp:taxon-name-part taxon-name-part-type="species">piceae</tp:taxon-name-part></tp:taxon-name></italic> complex and the Dutch elm disease fungi.</article-title><source>Mycologia</source><volume>93</volume>: <fpage>111</fpage>–<lpage>136</lpage>. <ext-link xlink:type="simple" ext-link-type="doi" xlink:href="10.1080/00275514.2001.12061284">https://doi.org/10.1080/00275514.2001.12061284</ext-link></mixed-citation></ref></ref-list></tp:taxon-treatment>
