# Supplementary material for: Taxonomy and phylogeny of the Leptographium olivaceum complex (Ophiostomatales, Ascomycota), including descriptions of six new species from China and Europe
Source: MycoKeys. 2019 Nov 29;60:93–123. doi: 10.3897/mycokeys.60.39069 (PMC6898192; doi:10.3897/mycokeys.60.39069)
Supplement: XML Treatment for Leptographium rhizoidum [file mycokeys.60.39069-treatment10.xml]

<!DOCTYPE tp:taxon-treatment
  PUBLIC "-//TaxonX//DTD Taxonomic Treatment Publishing DTD v0 20100105//EN" "tax-treatment-NSO.dtd">
<tp:taxon-treatment xmlns:tp="http://www.plazi.org/taxpub"><tp:treatment-meta><kwd-group><label>Taxon classification</label><kwd><named-content xmlns:xlink="http://www.w3.org/1999/xlink" content-type="kingdom">Fungi</named-content></kwd><kwd><named-content xmlns:xlink="http://www.w3.org/1999/xlink" content-type="order">Ophiostomatales</named-content></kwd><kwd><named-content xmlns:xlink="http://www.w3.org/1999/xlink" content-type="family">Ophiostomataceae</named-content></kwd></kwd-group><mixed-citation publication-type="journal"><person-group><name><surname>Yin</surname><given-names>Mingliang</given-names></name><name><surname>Wingfield</surname><given-names>Michael J.</given-names></name><name><surname>Zhou</surname><given-names>Xudong</given-names></name><name><surname>Linnakoski</surname><given-names>Riikka</given-names></name><name><surname>de Beer</surname><given-names>Z. Wilhelm</given-names></name></person-group><article-title>Taxonomy and phylogeny of the <italic><tp:taxon-name><tp:taxon-name-part taxon-name-part-type="genus" reg="Leptographium">Leptographium</tp:taxon-name-part> <tp:taxon-name-part taxon-name-part-type="species" reg="olivaceum">olivaceum</tp:taxon-name-part></tp:taxon-name></italic> complex (<tp:taxon-name><tp:taxon-name-part taxon-name-part-type="genus" reg="Ophiostomatales">Ophiostomatales</tp:taxon-name-part></tp:taxon-name>, <tp:taxon-name><tp:taxon-name-part taxon-name-part-type="phylum">Ascomycota</tp:taxon-name-part></tp:taxon-name>), including descriptions of six new species from China and Europe</article-title><source>MycoKeys</source><day>29</day><month>11</month><year>2019</year><volume>60</volume><fpage>93</fpage><lpage>123</lpage><pub-id pub-id-type="doi">10.3897/mycokeys.60.39069</pub-id></mixed-citation></tp:treatment-meta><tp:nomenclature><tp:taxon-name><object-id xmlns:xlink="http://www.w3.org/1999/xlink" content-type="arpha" xlink:type="simple">D9A34037-97F6-5AD7-87CE-CAA88E1293B7</object-id>
              <tp:taxon-name-part taxon-name-part-type="genus" reg="Leptographium">Leptographium</tp:taxon-name-part>
              <tp:taxon-name-part taxon-name-part-type="species" reg="rhizoidum">rhizoidum</tp:taxon-name-part>
              <object-id xmlns:xlink="http://www.w3.org/1999/xlink" content-type="mycobank" xlink:type="simple">823575</object-id>
            </tp:taxon-name><tp:taxon-authority>M.L. Yin, Z.W. de Beer and M.J. Wingf.</tp:taxon-authority><tp:taxon-status xmlns:xlink="http://www.w3.org/1999/xlink" xlink:type="simple">sp. nov.</tp:taxon-status><xref ref-type="fig" rid="F6">Fig. 6</xref></tp:nomenclature><tp:treatment-sec sec-type="etymology" id="SECID0ENYBK"><title>Etymology.</title><p>The epithet refers to the rhizoid-like structures at the synnematal bases.</p></tp:treatment-sec><tp:treatment-sec sec-type="material" id="SECID0ESYBK"><title>Type.</title><p>SPAIN, Morga, from <italic><tp:taxon-name><tp:taxon-name-part taxon-name-part-type="genus" reg="Pinus">Pinus</tp:taxon-name-part> <tp:taxon-name-part taxon-name-part-type="species" reg="radiata">radiata</tp:taxon-name-part></tp:taxon-name></italic> infested by <italic><tp:taxon-name><tp:taxon-name-part taxon-name-part-type="genus" reg="Hylastes">Hylastes</tp:taxon-name-part> <tp:taxon-name-part taxon-name-part-type="species" reg="ater">ater</tp:taxon-name-part></tp:taxon-name></italic>, July. 2004, <italic>P. Romon &amp; X.D. Zhou</italic>, (<named-content xmlns:xlink="http://www.w3.org/1999/xlink" content-type="dwc:institutional_code" xlink:type="simple">PREM</named-content> 60922-<bold>holotype</bold>, ex-holotype cultures: <named-content xmlns:xlink="http://www.w3.org/1999/xlink" content-type="dwc:institutional_code" xlink:type="simple">CBS</named-content> 136512 = <abbrev xmlns:xlink="http://www.w3.org/1999/xlink" content-type="institution" xlink:title="Culture Collection of the Forestry and Agricultural Biotechnology Institute (FABI), University of Pretoria, Pretoria, South Africa" id="ABBRID0E3ZBK" xlink:type="simple">CMW</abbrev> 22809); Morga, from <italic><tp:taxon-name><tp:taxon-name-part taxon-name-part-type="genus" reg="Pinus">Pinus</tp:taxon-name-part> <tp:taxon-name-part taxon-name-part-type="species" reg="radiata">radiata</tp:taxon-name-part></tp:taxon-name></italic> infested by <italic><tp:taxon-name><tp:taxon-name-part taxon-name-part-type="genus" reg="Hylastes">Hylastes</tp:taxon-name-part> <tp:taxon-name-part taxon-name-part-type="species" reg="attenuatus">attenuatus</tp:taxon-name-part></tp:taxon-name></italic>, July. 2004, <italic>P. Romon &amp; X.D. Zhou</italic>, (<named-content xmlns:xlink="http://www.w3.org/1999/xlink" content-type="dwc:institutional_code" xlink:type="simple">PREM</named-content> 60923-<bold>paratype</bold>, ex-paratype cultures: <named-content xmlns:xlink="http://www.w3.org/1999/xlink" content-type="dwc:institutional_code" xlink:type="simple">CBS</named-content> 136513 = <abbrev xmlns:xlink="http://www.w3.org/1999/xlink" content-type="institution" xlink:title="Culture Collection of the Forestry and Agricultural Biotechnology Institute (FABI), University of Pretoria, Pretoria, South Africa" id="ABBRID0EF2BK" xlink:type="simple">CMW</abbrev> 22810).</p></tp:treatment-sec><tp:treatment-sec sec-type="description" id="SECID0EK2BK"><title>Description.</title><p><italic>Sexual state</italic> not observed. <italic>Conidiophores</italic> macronematous, synnematous, 200–350 μm including conidiogenous apparatus, synnemata frequently swollen at the base, frequently wider at the stipe, brown to light brown, expanding branches at the apex, (15–)35–45(–70) μm in width. <italic>Conidiogenous cells</italic> discrete, terminal, percurrent and phialidic proliferation, hyaline, cylindrical,(10–)14–17(–19) × 2–3 μm. <italic>Conidia</italic> hyaline, one-celled, cylindrical to obovoid, (5.1–)6.5–7.8(–10.5) × 2.1–3.5 μm. <italic>Cultural characteristics</italic>: Colonies on <abbrev xmlns:xlink="http://www.w3.org/1999/xlink" xlink:title="Oatmeal agar" id="ABBRID0E12BK" xlink:type="simple">OA</abbrev>, hyaline at first, later becoming olivaceous in the center, hyphae hyaline, appressed and immersed, aerial mycelium frequently present on wood tissue, synnemata abundant in <abbrev xmlns:xlink="http://www.w3.org/1999/xlink" xlink:title="water agar" id="ABBRID0E52BK" xlink:type="simple">WA</abbrev> cultures, Optimal growth temperature on <abbrev xmlns:xlink="http://www.w3.org/1999/xlink" xlink:title="Malt extract agar" id="ABBRID0EC3BK" xlink:type="simple">MEA</abbrev> is 25 °C with radial growth rate 6.0 (± 0.5) mm/d, growth slightly reduced at 10 °C and 35 °C.</p><fig id="F6" position="float" orientation="portrait"><object-id xmlns:xlink="http://www.w3.org/1999/xlink" content-type="doi" xlink:type="simple">10.3897/mycokeys.60.39069.figure6</object-id><object-id xmlns:xlink="http://www.w3.org/1999/xlink" content-type="arpha" xlink:type="simple">ECEE1FC8-D317-5343-9ACC-A191BFDE681A</object-id><label>Figure 6.</label><caption><p><italic><tp:taxon-name><tp:taxon-name-part taxon-name-part-type="genus" reg="Leptographium">Leptographium</tp:taxon-name-part> <tp:taxon-name-part taxon-name-part-type="species" reg="rhizoidum">rhizoidum</tp:taxon-name-part></tp:taxon-name></italic> sp. nov. (<abbrev xmlns:xlink="http://www.w3.org/1999/xlink" content-type="institution" xlink:title="Culture Collection of the Forestry and Agricultural Biotechnology Institute (FABI), University of Pretoria, Pretoria, South Africa" id="ABBRID0EZ3BK" xlink:type="simple">CMW</abbrev> 22809). <bold>a</bold> fourteen-days old culture on <abbrev xmlns:xlink="http://www.w3.org/1999/xlink" xlink:title="Oatmeal agar" id="ABBRID0EA4BK" xlink:type="simple">OA</abbrev> with black background <bold>b</bold> synnematous asexual state on wood tissue on <abbrev xmlns:xlink="http://www.w3.org/1999/xlink" xlink:title="water agar" id="ABBRID0EG4BK" xlink:type="simple">WA</abbrev><bold>c</bold> conidiophore <bold>d</bold> conidiogenous apparatus <bold>e</bold> conidiogenous cells <bold>f</bold> conidia. Scale bars: 200 μm (<bold>b</bold>), 50 μm (<bold>c</bold>), 20 μm (<bold>d</bold>), 10 μm (<bold>e</bold>), 5 μm (<bold>f</bold>).</p></caption><graphic xmlns:xlink="http://www.w3.org/1999/xlink" xlink:href="mycokeys-60-093-g006.jpg" position="float" orientation="portrait" xlink:type="simple" id="oo_360786.jpg"><uri content-type="original_file" xlink:type="simple">https://binary.pensoft.net/fig/360786</uri></graphic></fig></tp:treatment-sec><tp:treatment-sec sec-type="host" id="SECID0EB5BK"><title>Host tree.</title><p><italic><tp:taxon-name><tp:taxon-name-part taxon-name-part-type="genus" reg="Pinus">Pinus</tp:taxon-name-part> <tp:taxon-name-part taxon-name-part-type="species" reg="radiata">radiata</tp:taxon-name-part></tp:taxon-name></italic>.</p></tp:treatment-sec><tp:treatment-sec sec-type="Insect vectors" id="SECID0ES5BK"><title>Insect vectors.</title><p><italic><tp:taxon-name><tp:taxon-name-part taxon-name-part-type="genus" reg="Hylastes">Hylastes</tp:taxon-name-part> <tp:taxon-name-part taxon-name-part-type="species" reg="ater">ater</tp:taxon-name-part></tp:taxon-name></italic>, <italic><tp:taxon-name><tp:taxon-name-part taxon-name-part-type="genus" reg="Hylastes">H.</tp:taxon-name-part> <tp:taxon-name-part taxon-name-part-type="species" reg="attenuatus">attenuatus</tp:taxon-name-part></tp:taxon-name></italic>, <italic><tp:taxon-name><tp:taxon-name-part taxon-name-part-type="genus" reg="Hylurgops">Hylurgops</tp:taxon-name-part> <tp:taxon-name-part taxon-name-part-type="species" reg="palliatus">palliatus</tp:taxon-name-part></tp:taxon-name></italic>, <italic><tp:taxon-name><tp:taxon-name-part taxon-name-part-type="genus" reg="Ips">Ips</tp:taxon-name-part> <tp:taxon-name-part taxon-name-part-type="species" reg="sexdentatus">sexdentatus</tp:taxon-name-part></tp:taxon-name></italic>.</p></tp:treatment-sec><tp:treatment-sec sec-type="distribution" id="SECID0EEACK"><title>Distribution.</title><p>Spain.</p><p><italic>Note</italic>: Isolates of <italic><tp:taxon-name><tp:taxon-name-part taxon-name-part-type="genus" reg="Leptographium">L.</tp:taxon-name-part> <tp:taxon-name-part taxon-name-part-type="species" reg="rhizoidum">rhizoidum</tp:taxon-name-part></tp:taxon-name></italic> from pine-infesting bark beetles in Spain were initially identified as <italic><tp:taxon-name><tp:taxon-name-part taxon-name-part-type="genus" reg="Leptographium">L.</tp:taxon-name-part> <tp:taxon-name-part taxon-name-part-type="species" reg="olivaceum">olivaceum</tp:taxon-name-part></tp:taxon-name></italic> based on <abbrev xmlns:xlink="http://www.w3.org/1999/xlink" xlink:title="internal transcribed spacer" id="ABBRID0EDBCK" xlink:type="simple">ITS</abbrev> sequences by <xref ref-type="bibr" rid="B44">Romon et al. (2007)</xref>. Our data showed them to be distinct from that species. This species produced more abundant and longer rhizoids than others in the complex.</p><p><italic>Other Material examined</italic>: SPAIN, Morga, from <italic><tp:taxon-name><tp:taxon-name-part taxon-name-part-type="genus" reg="Pinus">Pinus</tp:taxon-name-part> <tp:taxon-name-part taxon-name-part-type="species" reg="radiata">radiata</tp:taxon-name-part></tp:taxon-name></italic> infested by <italic><tp:taxon-name><tp:taxon-name-part taxon-name-part-type="genus" reg="Ips">Ips</tp:taxon-name-part> <tp:taxon-name-part taxon-name-part-type="species" reg="sexdentatus">sexdentatus</tp:taxon-name-part></tp:taxon-name></italic>, July. 2004, <italic>P. Romon &amp; X.D. Zhou</italic>, (culture: <abbrev xmlns:xlink="http://www.w3.org/1999/xlink" content-type="institution" xlink:title="Culture Collection of the Forestry and Agricultural Biotechnology Institute (FABI), University of Pretoria, Pretoria, South Africa" id="ABBRID0EHCCK" xlink:type="simple">CMW</abbrev> 22811); Morga, from <italic><tp:taxon-name><tp:taxon-name-part taxon-name-part-type="genus" reg="Pinus">P.</tp:taxon-name-part> <tp:taxon-name-part taxon-name-part-type="species" reg="radiata">radiata</tp:taxon-name-part></tp:taxon-name></italic> infested by <italic><tp:taxon-name><tp:taxon-name-part taxon-name-part-type="genus" reg="Hylurgops">Hylurgops</tp:taxon-name-part> <tp:taxon-name-part taxon-name-part-type="species" reg="palliatus">palliatus</tp:taxon-name-part></tp:taxon-name></italic>, July. 2004, <italic>P. Romon &amp; X.D. Zhou</italic>, (culture: <abbrev xmlns:xlink="http://www.w3.org/1999/xlink" content-type="institution" xlink:title="Culture Collection of the Forestry and Agricultural Biotechnology Institute (FABI), University of Pretoria, Pretoria, South Africa" id="ABBRID0EEDCK" xlink:type="simple">CMW</abbrev> 22812).</p></tp:treatment-sec><ref-list><ref id="B44"><mixed-citation xmlns:xlink="http://www.w3.org/1999/xlink" xlink:type="simple"><person-group><name name-style="western"><surname>Romon</surname><given-names>P</given-names></name><name name-style="western"><surname>Zhou</surname><given-names>XD</given-names></name><name name-style="western"><surname>Iturrondobeitia</surname><given-names>JC</given-names></name><name name-style="western"><surname>Wingfield</surname><given-names>MJ</given-names></name><name name-style="western"><surname>Goldarazena</surname><given-names>A</given-names></name></person-group> (<year>2007</year>) <article-title><italic><tp:taxon-name><tp:taxon-name-part taxon-name-part-type="genus">Ophiostoma</tp:taxon-name-part></tp:taxon-name></italic> species (<tp:taxon-name><tp:taxon-name-part taxon-name-part-type="class">Ascomycetes</tp:taxon-name-part></tp:taxon-name>: <tp:taxon-name><tp:taxon-name-part taxon-name-part-type="genus">Ophiostomatales</tp:taxon-name-part></tp:taxon-name>) associated with bark beetles (<tp:taxon-name><tp:taxon-name-part taxon-name-part-type="order">Coleoptera</tp:taxon-name-part></tp:taxon-name>: <tp:taxon-name><tp:taxon-name-part taxon-name-part-type="subfamily">Scolytinae</tp:taxon-name-part></tp:taxon-name>) colonizing <italic><tp:taxon-name><tp:taxon-name-part taxon-name-part-type="genus">Pinus</tp:taxon-name-part> <tp:taxon-name-part taxon-name-part-type="species">radiata</tp:taxon-name-part></tp:taxon-name></italic> in northern Spain.</article-title><source>Canadian Journal of Microbiology</source><volume>53</volume>: <fpage>756</fpage>–<lpage>767</lpage>. <ext-link xlink:type="simple" ext-link-type="doi" xlink:href="10.1139/W07-001">https://doi.org/10.1139/W07-001</ext-link></mixed-citation></ref></ref-list></tp:taxon-treatment>
