# Supplementary material for: Taxonomy and phylogeny of the Leptographium olivaceum complex (Ophiostomatales, Ascomycota), including descriptions of six new species from China and Europe
Source: MycoKeys. 2019 Nov 29;60:93–123. doi: 10.3897/mycokeys.60.39069 (PMC6898192; doi:10.3897/mycokeys.60.39069)
Supplement: XML Treatment for Leptographium sagmatosporum [file mycokeys.60.39069-treatment11.xml]

<!DOCTYPE tp:taxon-treatment
  PUBLIC "-//TaxonX//DTD Taxonomic Treatment Publishing DTD v0 20100105//EN" "tax-treatment-NSO.dtd">
<tp:taxon-treatment xmlns:tp="http://www.plazi.org/taxpub"><tp:treatment-meta><kwd-group><label>Taxon classification</label><kwd><named-content xmlns:xlink="http://www.w3.org/1999/xlink" content-type="kingdom">Fungi</named-content></kwd><kwd><named-content xmlns:xlink="http://www.w3.org/1999/xlink" content-type="order">Ophiostomatales</named-content></kwd><kwd><named-content xmlns:xlink="http://www.w3.org/1999/xlink" content-type="family">Ophiostomataceae</named-content></kwd></kwd-group><mixed-citation publication-type="journal"><person-group><name><surname>Yin</surname><given-names>Mingliang</given-names></name><name><surname>Wingfield</surname><given-names>Michael J.</given-names></name><name><surname>Zhou</surname><given-names>Xudong</given-names></name><name><surname>Linnakoski</surname><given-names>Riikka</given-names></name><name><surname>de Beer</surname><given-names>Z. Wilhelm</given-names></name></person-group><article-title>Taxonomy and phylogeny of the <italic><tp:taxon-name><tp:taxon-name-part taxon-name-part-type="genus" reg="Leptographium">Leptographium</tp:taxon-name-part> <tp:taxon-name-part taxon-name-part-type="species" reg="olivaceum">olivaceum</tp:taxon-name-part></tp:taxon-name></italic> complex (<tp:taxon-name><tp:taxon-name-part taxon-name-part-type="genus" reg="Ophiostomatales">Ophiostomatales</tp:taxon-name-part></tp:taxon-name>, <tp:taxon-name><tp:taxon-name-part taxon-name-part-type="phylum">Ascomycota</tp:taxon-name-part></tp:taxon-name>), including descriptions of six new species from China and Europe</article-title><source>MycoKeys</source><day>29</day><month>11</month><year>2019</year><volume>60</volume><fpage>93</fpage><lpage>123</lpage><pub-id pub-id-type="doi">10.3897/mycokeys.60.39069</pub-id></mixed-citation></tp:treatment-meta><tp:nomenclature><tp:taxon-name><object-id xmlns:xlink="http://www.w3.org/1999/xlink" content-type="arpha" xlink:type="simple">88DA1577-F14D-5B3E-86B5-EDA29C32EDA5</object-id>
              <tp:taxon-name-part taxon-name-part-type="genus" reg="Leptographium">Leptographium</tp:taxon-name-part>
              <tp:taxon-name-part taxon-name-part-type="species" reg="sagmatosporum">sagmatosporum</tp:taxon-name-part>
              <object-id xmlns:xlink="http://www.w3.org/1999/xlink" content-type="mycobank" xlink:type="simple">831550</object-id>
            </tp:taxon-name><tp:taxon-authority>(E.F. Wright &amp; Cain) M.L. Yin, Z.W. de Beer &amp; M.J. Wingf.</tp:taxon-authority><tp:taxon-status xmlns:xlink="http://www.w3.org/1999/xlink" xlink:type="simple">comb. nov.</tp:taxon-status><tp:nomenclature-citation-list><tp:nomenclature-citation><tp:taxon-name>
                  <tp:taxon-name-part taxon-name-part-type="genus" reg="Ceratocystis"/>
                  <tp:taxon-name-part taxon-name-part-type="species" reg="sagmatospora"/>
                </tp:taxon-name><comment>≡ <tp:taxon-name><tp:taxon-name-part taxon-name-part-type="genus" reg="Ceratocystis">Ceratocystis</tp:taxon-name-part> <tp:taxon-name-part taxon-name-part-type="species" reg="sagmatospora">sagmatospora</tp:taxon-name-part></tp:taxon-name> E.F. Wright &amp; Cain, Can. J. Bot. 39: 1226 (1961). (Basionym). </comment></tp:nomenclature-citation><tp:nomenclature-citation><tp:taxon-name>
                  <tp:taxon-name-part taxon-name-part-type="genus" reg="Phialographium"/>
                  <tp:taxon-name-part taxon-name-part-type="species" reg="sagmatosporae"/>
                </tp:taxon-name><comment>≡ <tp:taxon-name><tp:taxon-name-part taxon-name-part-type="genus" reg="Phialographium">Phialographium</tp:taxon-name-part> <tp:taxon-name-part taxon-name-part-type="species" reg="sagmatosporae">sagmatosporae</tp:taxon-name-part></tp:taxon-name> H.P. Upadhyay and W.B. Kendr., Mycologia 66: 183 (1974). </comment></tp:nomenclature-citation><tp:nomenclature-citation><tp:taxon-name>
                  <tp:taxon-name-part taxon-name-part-type="genus" reg="Ophiostoma"/>
                  <tp:taxon-name-part taxon-name-part-type="species" reg="sagmatosporum"/>
                </tp:taxon-name><comment>≡ <tp:taxon-name><tp:taxon-name-part taxon-name-part-type="genus" reg="Ophiostoma">Ophiostoma</tp:taxon-name-part> <tp:taxon-name-part taxon-name-part-type="species" reg="sagmatosporum">sagmatosporum</tp:taxon-name-part></tp:taxon-name> (E.F. Wright &amp; Cain) H. Solheim, Nord. J. Bot. 6: 203 (1986). </comment></tp:nomenclature-citation><tp:nomenclature-citation><tp:taxon-name>
                  <tp:taxon-name-part taxon-name-part-type="genus" reg="Graphium"/>
                  <tp:taxon-name-part taxon-name-part-type="species" reg="sagmatosporae"/>
                </tp:taxon-name><comment>≡ <tp:taxon-name><tp:taxon-name-part taxon-name-part-type="genus" reg="Graphium">Graphium</tp:taxon-name-part> <tp:taxon-name-part taxon-name-part-type="species" reg="sagmatosporae">sagmatosporae</tp:taxon-name-part></tp:taxon-name> (H.P. Upadhyay &amp; W.B. Kendr.) M.J. Wingf. &amp; W.B. Kendr., Mycol. Res. 95: 1332 (1991). </comment></tp:nomenclature-citation><tp:nomenclature-citation><tp:taxon-name>
                  <tp:taxon-name-part taxon-name-part-type="genus" reg="Pesotum"/>
                  <tp:taxon-name-part taxon-name-part-type="species" reg="sagmatosporum"/>
                </tp:taxon-name><comment>≡ <tp:taxon-name><tp:taxon-name-part taxon-name-part-type="genus" reg="Pesotum">Pesotum</tp:taxon-name-part> <tp:taxon-name-part taxon-name-part-type="species" reg="sagmatosporum">sagmatosporum</tp:taxon-name-part></tp:taxon-name> (H.P. Upadhyay &amp; W.B. Kendr.) G. Okada &amp; K.A. Seifert, in Okada et al., Can. J. Bot. 76: 1504 (1998). </comment></tp:nomenclature-citation><tp:nomenclature-citation><tp:taxon-name>
                  <tp:taxon-name-part taxon-name-part-type="genus" reg="Grosmannia"/>
                  <tp:taxon-name-part taxon-name-part-type="species" reg="sagmatospora"/>
                </tp:taxon-name><comment>≡ <tp:taxon-name><tp:taxon-name-part taxon-name-part-type="genus" reg="Grosmannia">Grosmannia</tp:taxon-name-part> <tp:taxon-name-part taxon-name-part-type="species" reg="sagmatospora">sagmatospora</tp:taxon-name-part></tp:taxon-name> (E.F. Wright &amp; Cain) Zipfel, Z.W. de Beer &amp; M.J. Wingf., <italic>In</italic> Zipfel et al. Stud. Mycol. 55: 91 (2006). </comment></tp:nomenclature-citation></tp:nomenclature-citation-list></tp:nomenclature><tp:treatment-sec sec-type="material" id="SECID0ECHCK"><title>Type.</title><p>CANADA, Ontario, Ontario, NE. of Mansfield, Dufferin Co., from <italic><tp:taxon-name><tp:taxon-name-part taxon-name-part-type="genus" reg="Pinus">Pinus</tp:taxon-name-part> <tp:taxon-name-part taxon-name-part-type="species" reg="resinosa">resinosa</tp:taxon-name-part></tp:taxon-name></italic>, Nov. 8 1958, <italic>E.F. Wright</italic> &amp;<italic>R.F. Cain</italic>, <bold>lectotype</bold> designated here, represented by line drawings (fig. 23, p. 1225, figs 24–33, p. 1228) from <xref ref-type="bibr" rid="B60">Wright and Cain (1961)</xref>, <bold>MBT 379455</bold>; Ontario, Stittsville, 13 Lucas Lane, 4511.9 N 7558.8 W, from old bark beetle galleries in <italic><tp:taxon-name><tp:taxon-name-part taxon-name-part-type="genus" reg="Pinus">Pinus</tp:taxon-name-part> <tp:taxon-name-part taxon-name-part-type="species" reg="strobus">strobus</tp:taxon-name-part></tp:taxon-name></italic>, Sept. 2000, <italic>K. Jacobs</italic>, (<bold>epitype</bold><named-content xmlns:xlink="http://www.w3.org/1999/xlink" content-type="dwc:institutional_code" xlink:type="simple">PREM</named-content> 61054, designated here, ex-epitype cultures: <abbrev xmlns:xlink="http://www.w3.org/1999/xlink" content-type="institution" xlink:title="Culture Collection of the Forestry and Agricultural Biotechnology Institute (FABI), University of Pretoria, Pretoria, South Africa" id="ABBRID0ETICK" xlink:type="simple">CMW</abbrev> 34135 = <named-content xmlns:xlink="http://www.w3.org/1999/xlink" content-type="dwc:institutional_code" xlink:type="simple">CBS</named-content> 113452, <bold>MBT 379454</bold>).</p></tp:treatment-sec><tp:treatment-sec sec-type="description" id="SECID0E6ICK"><title>Descriptions.</title><p><xref ref-type="bibr" rid="B60">Wright and Cain (1961</xref>, pp 1226–1229, figs 23–33); <xref ref-type="bibr" rid="B11">Griffin (1968</xref>, pp 708, 712–713); <xref ref-type="bibr" rid="B39">Olchowecki and Reid (1974</xref>, p. 1701, Pl. XIII figs 254, 257); <xref ref-type="bibr" rid="B54">Upadhyay (1981</xref>, p. 60, figs 167–171).</p></tp:treatment-sec><tp:treatment-sec sec-type="host" id="SECID0EVJCK"><title>Host trees.</title><p><italic><tp:taxon-name><tp:taxon-name-part taxon-name-part-type="genus" reg="Pinus">Pinus</tp:taxon-name-part> <tp:taxon-name-part taxon-name-part-type="species" reg="strobus">strobus</tp:taxon-name-part></tp:taxon-name></italic>, <italic><tp:taxon-name><tp:taxon-name-part taxon-name-part-type="genus" reg="Picea">Picea</tp:taxon-name-part> <tp:taxon-name-part taxon-name-part-type="species" reg="mariana">mariana</tp:taxon-name-part></tp:taxon-name></italic>.</p></tp:treatment-sec><tp:treatment-sec sec-type="Insect vectors" id="SECID0ERKCK"><title>Insect vectors.</title><p>unknown bark beetle species.</p></tp:treatment-sec><tp:treatment-sec sec-type="distribution" id="SECID0EWKCK"><title>Distribution.</title><p>Canada.</p></tp:treatment-sec><tp:treatment-sec sec-type="notes" id="SECID0E2KCK"><title>Notes.</title><p>This species was originally described from bark beetle galleries and freshly cut surfaces of <italic><tp:taxon-name><tp:taxon-name-part taxon-name-part-type="genus" reg="Picea">Picea</tp:taxon-name-part> <tp:taxon-name-part taxon-name-part-type="species" reg="mariana">mariana</tp:taxon-name-part></tp:taxon-name></italic>, <italic><tp:taxon-name><tp:taxon-name-part taxon-name-part-type="genus" reg="Pinus">Pinus</tp:taxon-name-part> <tp:taxon-name-part taxon-name-part-type="species" reg="resinosa">resinosa</tp:taxon-name-part></tp:taxon-name></italic> and <italic><tp:taxon-name><tp:taxon-name-part taxon-name-part-type="genus" reg="Pinus">Pinus</tp:taxon-name-part> <tp:taxon-name-part taxon-name-part-type="species" reg="strobus">strobus</tp:taxon-name-part></tp:taxon-name></italic> in Canada (<xref ref-type="bibr" rid="B60">Wright and Cain 1961</xref>). The Royal Ontario Museum Fungarium (TRTC), Canada, informed the authors of this study that the holotype (TRTC 36427) of <italic><tp:taxon-name><tp:taxon-name-part taxon-name-part-type="genus" reg="Leptographium">L.</tp:taxon-name-part> <tp:taxon-name-part taxon-name-part-type="species" reg="sagmatosporum">sagmatosporum</tp:taxon-name-part></tp:taxon-name></italic> was permanently lost. There is also no living culture available from the holotype. We have thus designated the line drawings in the protologue as the lectotype. An isolate (<abbrev xmlns:xlink="http://www.w3.org/1999/xlink" content-type="institution" xlink:title="Culture Collection of the Forestry and Agricultural Biotechnology Institute (FABI), University of Pretoria, Pretoria, South Africa" id="ABBRID0ERMCK" xlink:type="simple">CMW</abbrev> 34135), also from pine in Ontario, identified as <italic><tp:taxon-name><tp:taxon-name-part taxon-name-part-type="genus" reg="Leptographium">L.</tp:taxon-name-part> <tp:taxon-name-part taxon-name-part-type="species" reg="sagmatosporum">sagmatosporum</tp:taxon-name-part></tp:taxon-name></italic> based on morphology (K. Jacobs, unpublished) and used in previous studies to represent the species (<xref ref-type="bibr" rid="B8">Duong et al. 2012</xref>, <xref ref-type="bibr" rid="B26">Linnakoski et al. 2012</xref>, <xref ref-type="bibr" rid="B6">De Beer and Wingfield 2013</xref>), its dry specimen is designated here as the epitype.</p><p><italic>Additional Material examined</italic>: CANADA, Ontario, NE. of Mansfield, Dufferin Co., from <italic><tp:taxon-name><tp:taxon-name-part taxon-name-part-type="genus" reg="Pinus">Pinus</tp:taxon-name-part> <tp:taxon-name-part taxon-name-part-type="species" reg="resinosa">resinosa</tp:taxon-name-part></tp:taxon-name></italic>, Nov. 8 1958, <italic>E.F. Wright</italic> &amp; <italic>R.F. Cain</italic>, TRTC 34600; NW. of Nobleton, York Co., from <italic><tp:taxon-name><tp:taxon-name-part taxon-name-part-type="genus" reg="Pinus">Pinus</tp:taxon-name-part> <tp:taxon-name-part taxon-name-part-type="species" reg="strobus">strobus</tp:taxon-name-part></tp:taxon-name></italic>, July 1 1957, <italic>E.F. Wright</italic> &amp; <italic>R.F. Cain</italic>, TRTC 33034; Twp. West of 11 H, Challener Lake, Sudbury Dist., from <italic><tp:taxon-name><tp:taxon-name-part taxon-name-part-type="genus" reg="Pinus">Pinus</tp:taxon-name-part> <tp:taxon-name-part taxon-name-part-type="species" reg="strobus">strobus</tp:taxon-name-part></tp:taxon-name></italic>, June 20 1960, <italic>E.F. Wright</italic> &amp; <italic>R.F. Cain</italic>, TRTC 36245, 36251, 36255, 36264, 36265;Twp. 5F, Aubinadong R., Algoma Dist, from <italic><tp:taxon-name><tp:taxon-name-part taxon-name-part-type="genus" reg="Pinus">Pinus</tp:taxon-name-part> <tp:taxon-name-part taxon-name-part-type="species" reg="strobus">strobus</tp:taxon-name-part></tp:taxon-name></italic>, June 17 1960, <italic>E.F. Wright</italic> &amp; <italic>R.F. Cain</italic>, TRTC 36246; Twp. West of 11 H, Challener Lake, Sudbury Dist., from <italic><tp:taxon-name><tp:taxon-name-part taxon-name-part-type="genus" reg="Picea">Picea</tp:taxon-name-part> <tp:taxon-name-part taxon-name-part-type="species" reg="mariana">mariana</tp:taxon-name-part></tp:taxon-name></italic>, June 20 1960, <italic>E.F. Wright</italic> &amp; <italic>R.F. Cain</italic>, TRTC 36263.</p></tp:treatment-sec><ref-list><ref id="B60"><mixed-citation xmlns:xlink="http://www.w3.org/1999/xlink" xlink:type="simple"><person-group><name name-style="western"><surname>Wright</surname><given-names>EF</given-names></name><name name-style="western"><surname>Cain</surname><given-names>RF</given-names></name></person-group> (<year>1961</year>) <article-title>New species of the genus <italic><tp:taxon-name><tp:taxon-name-part taxon-name-part-type="genus">Ceratocystis</tp:taxon-name-part></tp:taxon-name></italic>.</article-title><source>Canadian Journal of Botany</source><volume>39</volume>: <fpage>1215</fpage>–<lpage>1230</lpage>. <ext-link xlink:type="simple" ext-link-type="doi" xlink:href="10.1139/b61-106">https://doi.org/10.1139/b61-106</ext-link></mixed-citation></ref><ref id="B11"><mixed-citation xmlns:xlink="http://www.w3.org/1999/xlink" xlink:type="simple"><person-group><name name-style="western"><surname>Griffin</surname><given-names>HD</given-names></name></person-group> (<year>1968</year>) <article-title>The genus <italic><tp:taxon-name><tp:taxon-name-part taxon-name-part-type="genus">Ceratocystis</tp:taxon-name-part></tp:taxon-name></italic> in Ontario.</article-title><source>Canadian Journal of Botany</source><volume>46</volume>: <fpage>689</fpage>–<lpage>718</lpage>. <ext-link xlink:type="simple" ext-link-type="doi" xlink:href="10.1139/b68-094">https://doi.org/10.1139/b68-094</ext-link></mixed-citation></ref><ref id="B39"><mixed-citation xmlns:xlink="http://www.w3.org/1999/xlink" xlink:type="simple"><person-group><name name-style="western"><surname>Olchowecki</surname><given-names>A</given-names></name><name name-style="western"><surname>Reid</surname><given-names>J</given-names></name></person-group> (<year>1974</year>) <article-title>Taxonomy of the genus <italic><tp:taxon-name><tp:taxon-name-part taxon-name-part-type="genus">Ceratocystis</tp:taxon-name-part></tp:taxon-name></italic> in Manitoba.</article-title><source>Canadian Journal of Botany</source><volume>52</volume>: <fpage>1675</fpage>–<lpage>1711</lpage>. <ext-link xlink:type="simple" ext-link-type="doi" xlink:href="10.1139/b74-222">https://doi.org/10.1139/b74-222</ext-link></mixed-citation></ref><ref id="B54"><mixed-citation xmlns:xlink="http://www.w3.org/1999/xlink" xlink:type="simple"><person-group><name name-style="western"><surname>Upadhyay</surname><given-names>HP</given-names></name></person-group> (<year>1981</year>) A monograph of <italic><tp:taxon-name><tp:taxon-name-part taxon-name-part-type="genus">Ceratocystis</tp:taxon-name-part></tp:taxon-name></italic> and <italic><tp:taxon-name><tp:taxon-name-part taxon-name-part-type="genus">Ceratocystiopsis</tp:taxon-name-part></tp:taxon-name></italic>. University of Georgia Press.</mixed-citation></ref><ref id="B8"><mixed-citation xmlns:xlink="http://www.w3.org/1999/xlink" xlink:type="simple"><person-group><name name-style="western"><surname>Duong</surname><given-names>TA</given-names></name><name name-style="western"><surname>De Beer</surname><given-names>ZW</given-names></name><name name-style="western"><surname>Wingfield</surname><given-names>BD</given-names></name><name name-style="western"><surname>Wingfield</surname><given-names>MJ</given-names></name></person-group> (<year>2012</year>) <article-title>Phylogeny and taxonomy of species in the <italic><tp:taxon-name><tp:taxon-name-part taxon-name-part-type="genus">Grosmannia</tp:taxon-name-part> <tp:taxon-name-part taxon-name-part-type="species">serpens</tp:taxon-name-part></tp:taxon-name></italic> complex.</article-title><source>Mycologia</source><volume>104</volume>: <fpage>715</fpage>–<lpage>732</lpage>. <ext-link xlink:type="simple" ext-link-type="doi" xlink:href="10.3852/11-109">https://doi.org/10.3852/11-109</ext-link></mixed-citation></ref><ref id="B26"><mixed-citation xmlns:xlink="http://www.w3.org/1999/xlink" xlink:type="simple"><person-group><name name-style="western"><surname>Linnakoski</surname><given-names>R</given-names></name><name name-style="western"><surname>De Beer</surname><given-names>ZW</given-names></name><name name-style="western"><surname>Duong</surname><given-names>TA</given-names></name><name name-style="western"><surname>Niemelä</surname><given-names>P</given-names></name><name name-style="western"><surname>Pappinen</surname><given-names>A</given-names></name><name name-style="western"><surname>et</surname><given-names>al.</given-names></name></person-group> (<year>2012</year>) <article-title><italic><tp:taxon-name><tp:taxon-name-part taxon-name-part-type="genus">Grosmannia</tp:taxon-name-part></tp:taxon-name></italic> and <italic><tp:taxon-name><tp:taxon-name-part taxon-name-part-type="genus">Leptographium</tp:taxon-name-part></tp:taxon-name></italic> spp. associated with conifer-infesting bark beetles in Finland and Russia, including <italic><tp:taxon-name><tp:taxon-name-part taxon-name-part-type="genus">Leptographium</tp:taxon-name-part> <tp:taxon-name-part taxon-name-part-type="species">taigense</tp:taxon-name-part></tp:taxon-name></italic> sp. nov.</article-title><source>Antonie van Leeuwenhoek</source><volume>102</volume>: <fpage>375</fpage>–<lpage>399</lpage>. <ext-link xlink:type="simple" ext-link-type="doi" xlink:href="10.1007/s10482-012-9747-6">https://doi.org/10.1007/s10482-012-9747-6</ext-link></mixed-citation></ref><ref id="B6"><mixed-citation xmlns:xlink="http://www.w3.org/1999/xlink" xlink:type="simple"><person-group><name name-style="western"><surname>De Beer</surname><given-names>ZW</given-names></name><name name-style="western"><surname>Wingfield</surname><given-names>MJ</given-names></name></person-group> (<year>2013</year>) <article-title>Emerging lineages in the <tp:taxon-name><tp:taxon-name-part taxon-name-part-type="genus">Ophiostomatales</tp:taxon-name-part></tp:taxon-name>.</article-title> In: <person-group><name name-style="western"><surname>Seifert</surname><given-names>KA</given-names></name><name name-style="western"><surname>De Beer</surname><given-names>ZW</given-names></name><name name-style="western"><surname>Wingfield</surname><given-names>MJ</given-names></name></person-group> (<role>Eds</role>) <issue-title>Ophiostomatoid fungi: Expanding frontiers, CBS Biodiversity Series.</issue-title><source>CBS-KNAW Fungal Biodiversity Centre, Utrecht,</source><volume>12</volume>: <fpage>21</fpage>–<lpage>46</lpage>.</mixed-citation></ref></ref-list></tp:taxon-treatment>
