# Supplementary material for: Taxonomy and phylogeny of the Leptographium olivaceum complex (Ophiostomatales, Ascomycota), including descriptions of six new species from China and Europe
Source: MycoKeys. 2019 Nov 29;60:93–123. doi: 10.3897/mycokeys.60.39069 (PMC6898192; doi:10.3897/mycokeys.60.39069)
Supplement: XML Treatment for Leptographium sylvestris [file mycokeys.60.39069-treatment12.xml]

<!DOCTYPE tp:taxon-treatment
  PUBLIC "-//TaxonX//DTD Taxonomic Treatment Publishing DTD v0 20100105//EN" "tax-treatment-NSO.dtd">
<tp:taxon-treatment xmlns:tp="http://www.plazi.org/taxpub"><tp:treatment-meta><kwd-group><label>Taxon classification</label><kwd><named-content xmlns:xlink="http://www.w3.org/1999/xlink" content-type="kingdom">Fungi</named-content></kwd><kwd><named-content xmlns:xlink="http://www.w3.org/1999/xlink" content-type="order">Ophiostomatales</named-content></kwd><kwd><named-content xmlns:xlink="http://www.w3.org/1999/xlink" content-type="family">Ophiostomataceae</named-content></kwd></kwd-group><mixed-citation publication-type="journal"><person-group><name><surname>Yin</surname><given-names>Mingliang</given-names></name><name><surname>Wingfield</surname><given-names>Michael J.</given-names></name><name><surname>Zhou</surname><given-names>Xudong</given-names></name><name><surname>Linnakoski</surname><given-names>Riikka</given-names></name><name><surname>de Beer</surname><given-names>Z. Wilhelm</given-names></name></person-group><article-title>Taxonomy and phylogeny of the <italic><tp:taxon-name><tp:taxon-name-part taxon-name-part-type="genus" reg="Leptographium">Leptographium</tp:taxon-name-part> <tp:taxon-name-part taxon-name-part-type="species" reg="olivaceum">olivaceum</tp:taxon-name-part></tp:taxon-name></italic> complex (<tp:taxon-name><tp:taxon-name-part taxon-name-part-type="genus" reg="Ophiostomatales">Ophiostomatales</tp:taxon-name-part></tp:taxon-name>, <tp:taxon-name><tp:taxon-name-part taxon-name-part-type="phylum">Ascomycota</tp:taxon-name-part></tp:taxon-name>), including descriptions of six new species from China and Europe</article-title><source>MycoKeys</source><day>29</day><month>11</month><year>2019</year><volume>60</volume><fpage>93</fpage><lpage>123</lpage><pub-id pub-id-type="doi">10.3897/mycokeys.60.39069</pub-id></mixed-citation></tp:treatment-meta><tp:nomenclature><tp:taxon-name><object-id xmlns:xlink="http://www.w3.org/1999/xlink" content-type="arpha" xlink:type="simple">B4B99C40-4783-5175-B8C8-81DD0CF31211</object-id>
              <tp:taxon-name-part taxon-name-part-type="genus" reg="Leptographium">Leptographium</tp:taxon-name-part>
              <tp:taxon-name-part taxon-name-part-type="species" reg="sylvestris">sylvestris</tp:taxon-name-part>
              <object-id xmlns:xlink="http://www.w3.org/1999/xlink" content-type="mycobank" xlink:type="simple">823574</object-id>
            </tp:taxon-name><tp:taxon-authority>M.L. Yin, Z.W. de Beer and M.J. Wingf.</tp:taxon-authority><tp:taxon-status xmlns:xlink="http://www.w3.org/1999/xlink" xlink:type="simple">sp. nov.</tp:taxon-status><xref ref-type="fig" rid="F7">Fig. 7</xref></tp:nomenclature><tp:treatment-sec sec-type="etymology" id="SECID0EJRCK"><title>Etymology.</title><p>The epithet refers to the host species where the holotype was collected.</p></tp:treatment-sec><tp:treatment-sec sec-type="material" id="SECID0EORCK"><title>Type.</title><p>POLAND, Chrosnica, from <italic><tp:taxon-name><tp:taxon-name-part taxon-name-part-type="genus" reg="Pinus">Pinus</tp:taxon-name-part> <tp:taxon-name-part taxon-name-part-type="species" reg="sylvestris">sylvestris</tp:taxon-name-part></tp:taxon-name></italic>, Jan. 2008, <italic>R. Jankowiak</italic>, (<named-content xmlns:xlink="http://www.w3.org/1999/xlink" content-type="dwc:institutional_code" xlink:type="simple">PREM</named-content> 60920-<bold>holotype</bold>, ex-holotype cultures: <named-content xmlns:xlink="http://www.w3.org/1999/xlink" content-type="dwc:institutional_code" xlink:type="simple">CBS</named-content> 136511 = <abbrev xmlns:xlink="http://www.w3.org/1999/xlink" content-type="institution" xlink:title="Culture Collection of the Forestry and Agricultural Biotechnology Institute (FABI), University of Pretoria, Pretoria, South Africa" id="ABBRID0ENSCK" xlink:type="simple">CMW</abbrev> 34140). FINLAND, Jouhteninen, from <italic><tp:taxon-name><tp:taxon-name-part taxon-name-part-type="genus" reg="Picea">Picea</tp:taxon-name-part> <tp:taxon-name-part taxon-name-part-type="species" reg="abies">abies</tp:taxon-name-part></tp:taxon-name></italic> infested with <italic><tp:taxon-name><tp:taxon-name-part taxon-name-part-type="genus" reg="Ips">Ips</tp:taxon-name-part> <tp:taxon-name-part taxon-name-part-type="species" reg="typographus">typographus</tp:taxon-name-part></tp:taxon-name></italic>, Aug. 2005, <italic>Z.W. de Beer</italic>, (<named-content xmlns:xlink="http://www.w3.org/1999/xlink" content-type="dwc:institutional_code" xlink:type="simple">PREM</named-content> 60921-<bold>paratype</bold>, ex-paratype cultures: <named-content xmlns:xlink="http://www.w3.org/1999/xlink" content-type="dwc:institutional_code" xlink:type="simple">CBS</named-content> 128833 = <abbrev xmlns:xlink="http://www.w3.org/1999/xlink" content-type="institution" xlink:title="Culture Collection of the Forestry and Agricultural Biotechnology Institute (FABI), University of Pretoria, Pretoria, South Africa" id="ABBRID0EWTCK" xlink:type="simple">CMW</abbrev> 23300).</p></tp:treatment-sec><tp:treatment-sec sec-type="description" id="SECID0E2TCK"><title>Description.</title><p><italic>Sexual state</italic> develop on wood on <abbrev xmlns:xlink="http://www.w3.org/1999/xlink" xlink:title="water agar" id="ABBRID0EDUCK" xlink:type="simple">WA</abbrev> in 14–21 days. <italic>Perithecia</italic> superficial on wood and agar, base brown to black, globose, unornamented, 91–110 μm in diameter, necks dark brown, cylindrical, slightly curved, 200–480 μm long (including ostiolar hyphae), 26–32 μm wide at base, 15–21 μm wide at the tip. <italic>Ostiolar hyphae</italic> present, pale brown, straight, septate, numerous, divergent, tapering at the tip, up to 190 μm long. <italic>Asci</italic> not seen. <italic>Ascospores</italic> one-celled, hyaline, fusiform to orange section shaped in side view, ellipsoidal in face view, globose in end view, (4.0–)4.5–5.5(–5.8) × (2.5–)2.8–3.7(–3.9) μm including hyaline gelatinous sheath, 0.3–0.6 μm thick. <italic>Conidiophores</italic> macronematous, synnematous, swollen at the base, occasionally wider at the stipe, brown to light brown, expanding branches at the apex, 260–500 × 14–57 μm including conidiogenous apparatus. <italic>Conidiogenous cells</italic> discrete, hyaline, cylindrical, 2–3 per branch, percurrent proliferation, (10–)11–15(–18) × 1.5–2.5 μm. <italic>Conidia</italic> hyaline, obovate to clavate, (3.6–)4.5–4.9(–5.2) × (1.6–)1.7–1.9(–2.1) μm. <italic>Cultural characteristics</italic>: Colonies on <abbrev xmlns:xlink="http://www.w3.org/1999/xlink" xlink:title="Oatmeal agar" id="ABBRID0EXUCK" xlink:type="simple">OA</abbrev>, hyaline at first, later becoming dark yellowish in the center, mycelium appressed and immersed, Perithecia and <italic><tp:taxon-name><tp:taxon-name-part taxon-name-part-type="genus" reg="Pesotum">Pesotum</tp:taxon-name-part></tp:taxon-name></italic>-like asexual morph co-occur in culture. Optimal growth temperature is 30 °C, radial growth rate 5.0 (± 0.5) mm/d, growth reduced at 10 °C, no growth at 35 °C.</p><fig id="F7" position="float" orientation="portrait"><object-id xmlns:xlink="http://www.w3.org/1999/xlink" content-type="doi" xlink:type="simple">10.3897/mycokeys.60.39069.figure7</object-id><object-id xmlns:xlink="http://www.w3.org/1999/xlink" content-type="arpha" xlink:type="simple">55374474-B563-55AC-835F-26E26B665381</object-id><label>Figure 7.</label><caption><p><italic><tp:taxon-name><tp:taxon-name-part taxon-name-part-type="genus" reg="Leptographium">Leptographium</tp:taxon-name-part> <tp:taxon-name-part taxon-name-part-type="species" reg="sylvestris">sylvestris</tp:taxon-name-part></tp:taxon-name></italic> sp. nov. (<abbrev xmlns:xlink="http://www.w3.org/1999/xlink" content-type="institution" xlink:title="Culture Collection of the Forestry and Agricultural Biotechnology Institute (FABI), University of Pretoria, Pretoria, South Africa" id="ABBRID0EVVCK" xlink:type="simple">CMW</abbrev> 34140) <bold>a</bold> fourteen-days old culture on <abbrev xmlns:xlink="http://www.w3.org/1999/xlink" xlink:title="Oatmeal agar" id="ABBRID0E3VCK" xlink:type="simple">OA</abbrev> with black background <bold>b</bold> synnematous asexual state on wood tissue on <abbrev xmlns:xlink="http://www.w3.org/1999/xlink" xlink:title="water agar" id="ABBRID0ECWCK" xlink:type="simple">WA</abbrev><bold>c</bold> conidiophore <bold>d</bold> conidiogenous apparatus <bold>e</bold> conidiogenous cells <bold>f</bold> conidia <bold>g–h</bold> the sexual state on wood tissue on <abbrev xmlns:xlink="http://www.w3.org/1999/xlink" xlink:title="water agar" id="ABBRID0EQWCK" xlink:type="simple">WA</abbrev><bold>i</bold> ascoma <bold>j</bold> ostiolar hyphae <bold>k</bold> ascomatal base <bold>l</bold> ascospores. Scale bars: 100 μm (<bold>b</bold>), 50 μm (<bold>c</bold>), 25 μm (<bold>d</bold>), 10 μm (<bold>e</bold>), 5 μm (<bold>f</bold>), 100 μm (<bold>g</bold>), 100 μm (<bold>h</bold>), 50 μm (<bold>i</bold>), 25 μm (<bold>j</bold>), 20 μm (<bold>k</bold>), 5 μm (<bold>l</bold>).</p></caption><graphic xmlns:xlink="http://www.w3.org/1999/xlink" xlink:href="mycokeys-60-093-g007.jpg" position="float" orientation="portrait" xlink:type="simple" id="oo_360787.jpg"><uri content-type="original_file" xlink:type="simple">https://binary.pensoft.net/fig/360787</uri></graphic></fig></tp:treatment-sec><tp:treatment-sec sec-type="host" id="SECID0EXXCK"><title>Host trees.</title><p><italic><tp:taxon-name><tp:taxon-name-part taxon-name-part-type="genus" reg="Pinus">Pinus</tp:taxon-name-part> <tp:taxon-name-part taxon-name-part-type="species" reg="sylvestris">sylvestris</tp:taxon-name-part></tp:taxon-name></italic>, <italic><tp:taxon-name><tp:taxon-name-part taxon-name-part-type="genus" reg="Picea">Picea</tp:taxon-name-part> <tp:taxon-name-part taxon-name-part-type="species" reg="abies">abies</tp:taxon-name-part></tp:taxon-name></italic>.</p></tp:treatment-sec><tp:treatment-sec sec-type="Insect vector" id="SECID0ETYCK"><title>Insect vector.</title><p><italic><tp:taxon-name><tp:taxon-name-part taxon-name-part-type="genus" reg="Ips">Ips</tp:taxon-name-part> <tp:taxon-name-part taxon-name-part-type="species" reg="typographus">typographus</tp:taxon-name-part></tp:taxon-name></italic>.</p></tp:treatment-sec><tp:treatment-sec sec-type="distribution" id="SECID0EEZCK"><title>Distributions.</title><p>Poland, Finland.</p></tp:treatment-sec><tp:treatment-sec sec-type="notes" id="SECID0EJZCK"><title>Notes.</title><p>The Finnish isolate (<abbrev xmlns:xlink="http://www.w3.org/1999/xlink" content-type="institution" xlink:title="Culture Collection of the Forestry and Agricultural Biotechnology Institute (FABI), University of Pretoria, Pretoria, South Africa" id="ABBRID0EPZCK" xlink:type="simple">CMW</abbrev> 23300) was considered by <xref ref-type="bibr" rid="B26">Linnakoski et al. (2012)</xref> to be the same undescribed species as the isolates described above as <italic><tp:taxon-name><tp:taxon-name-part taxon-name-part-type="genus" reg="Leptographium">L.</tp:taxon-name-part> <tp:taxon-name-part taxon-name-part-type="species" reg="conplurium">conplurium</tp:taxon-name-part></tp:taxon-name></italic>. The addition of a newly obtained isolate from Poland in the present study, confirmed that the two isolates represented a distinct taxon, clearly separated from all other species in the complex. This is the only new species for which ascomata were obtained in culture. Single ascospore isolates of this species produced ascomata in culture, suggesting that the species is homothallic. The common characters of sexual states of species in this complex are having ascomata with sheath and ostiolar hyphae on the top of neck. This species differs from others by its fusiform to orange section shaped ascospores and slightly curved neck.</p></tp:treatment-sec><ref-list><ref id="B26"><mixed-citation xmlns:xlink="http://www.w3.org/1999/xlink" xlink:type="simple"><person-group><name name-style="western"><surname>Linnakoski</surname><given-names>R</given-names></name><name name-style="western"><surname>De Beer</surname><given-names>ZW</given-names></name><name name-style="western"><surname>Duong</surname><given-names>TA</given-names></name><name name-style="western"><surname>Niemelä</surname><given-names>P</given-names></name><name name-style="western"><surname>Pappinen</surname><given-names>A</given-names></name><name name-style="western"><surname>et</surname><given-names>al.</given-names></name></person-group> (<year>2012</year>) <article-title><italic><tp:taxon-name><tp:taxon-name-part taxon-name-part-type="genus">Grosmannia</tp:taxon-name-part></tp:taxon-name></italic> and <italic><tp:taxon-name><tp:taxon-name-part taxon-name-part-type="genus">Leptographium</tp:taxon-name-part></tp:taxon-name></italic> spp. associated with conifer-infesting bark beetles in Finland and Russia, including <italic><tp:taxon-name><tp:taxon-name-part taxon-name-part-type="genus">Leptographium</tp:taxon-name-part> <tp:taxon-name-part taxon-name-part-type="species">taigense</tp:taxon-name-part></tp:taxon-name></italic> sp. nov.</article-title><source>Antonie van Leeuwenhoek</source><volume>102</volume>: <fpage>375</fpage>–<lpage>399</lpage>. <ext-link xlink:type="simple" ext-link-type="doi" xlink:href="10.1007/s10482-012-9747-6">https://doi.org/10.1007/s10482-012-9747-6</ext-link></mixed-citation></ref></ref-list></tp:taxon-treatment>
