# Supplementary material for: Taxonomy and phylogeny of the Leptographium olivaceum complex (Ophiostomatales, Ascomycota), including descriptions of six new species from China and Europe
Source: MycoKeys. 2019 Nov 29;60:93–123. doi: 10.3897/mycokeys.60.39069 (PMC6898192; doi:10.3897/mycokeys.60.39069)
Supplement: XML Treatment for Leptographium vescum [file mycokeys.60.39069-treatment13.xml]

<!DOCTYPE tp:taxon-treatment
  PUBLIC "-//TaxonX//DTD Taxonomic Treatment Publishing DTD v0 20100105//EN" "tax-treatment-NSO.dtd">
<tp:taxon-treatment xmlns:tp="http://www.plazi.org/taxpub"><tp:treatment-meta><kwd-group><label>Taxon classification</label><kwd><named-content xmlns:xlink="http://www.w3.org/1999/xlink" content-type="kingdom">Fungi</named-content></kwd><kwd><named-content xmlns:xlink="http://www.w3.org/1999/xlink" content-type="order">Ophiostomatales</named-content></kwd><kwd><named-content xmlns:xlink="http://www.w3.org/1999/xlink" content-type="family">Ophiostomataceae</named-content></kwd></kwd-group><mixed-citation publication-type="journal"><person-group><name><surname>Yin</surname><given-names>Mingliang</given-names></name><name><surname>Wingfield</surname><given-names>Michael J.</given-names></name><name><surname>Zhou</surname><given-names>Xudong</given-names></name><name><surname>Linnakoski</surname><given-names>Riikka</given-names></name><name><surname>de Beer</surname><given-names>Z. Wilhelm</given-names></name></person-group><article-title>Taxonomy and phylogeny of the <italic><tp:taxon-name><tp:taxon-name-part taxon-name-part-type="genus" reg="Leptographium">Leptographium</tp:taxon-name-part> <tp:taxon-name-part taxon-name-part-type="species" reg="olivaceum">olivaceum</tp:taxon-name-part></tp:taxon-name></italic> complex (<tp:taxon-name><tp:taxon-name-part taxon-name-part-type="genus" reg="Ophiostomatales">Ophiostomatales</tp:taxon-name-part></tp:taxon-name>, <tp:taxon-name><tp:taxon-name-part taxon-name-part-type="phylum">Ascomycota</tp:taxon-name-part></tp:taxon-name>), including descriptions of six new species from China and Europe</article-title><source>MycoKeys</source><day>29</day><month>11</month><year>2019</year><volume>60</volume><fpage>93</fpage><lpage>123</lpage><pub-id pub-id-type="doi">10.3897/mycokeys.60.39069</pub-id></mixed-citation></tp:treatment-meta><tp:nomenclature><tp:taxon-name><object-id xmlns:xlink="http://www.w3.org/1999/xlink" content-type="arpha" xlink:type="simple">BAD9BC1A-CBDF-531A-A923-F538C8A4B983</object-id>
              <tp:taxon-name-part taxon-name-part-type="genus" reg="Leptographium">Leptographium</tp:taxon-name-part>
              <tp:taxon-name-part taxon-name-part-type="species" reg="vescum">vescum</tp:taxon-name-part>
              <object-id xmlns:xlink="http://www.w3.org/1999/xlink" content-type="mycobank" xlink:type="simple">831551</object-id>
            </tp:taxon-name><tp:taxon-authority>(R.W. Davidson) M.L. Yin, Z.W. de Beer &amp; M.J. Wingf.</tp:taxon-authority><tp:taxon-status xmlns:xlink="http://www.w3.org/1999/xlink" xlink:type="simple">comb. nov.</tp:taxon-status><tp:nomenclature-citation-list><tp:nomenclature-citation><tp:taxon-name>
                  <tp:taxon-name-part taxon-name-part-type="genus" reg="Ceratocystis"/>
                  <tp:taxon-name-part taxon-name-part-type="species" reg="vesca"/>
                </tp:taxon-name><comment>≡ <tp:taxon-name><tp:taxon-name-part taxon-name-part-type="genus" reg="Ceratocystis">Ceratocystis</tp:taxon-name-part> <tp:taxon-name-part taxon-name-part-type="species" reg="vesca">vesca</tp:taxon-name-part></tp:taxon-name> R.W. Davidson, Mycologia 50: 666. (1958) (Basionym) </comment></tp:nomenclature-citation><tp:nomenclature-citation><tp:taxon-name>
                  <tp:taxon-name-part taxon-name-part-type="genus" reg="Ophiostoma"/>
                  <tp:taxon-name-part taxon-name-part-type="species" reg="vescum"/>
                </tp:taxon-name><comment>≡ <tp:taxon-name><tp:taxon-name-part taxon-name-part-type="genus" reg="Ophiostoma">Ophiostoma</tp:taxon-name-part> <tp:taxon-name-part taxon-name-part-type="species" reg="vescum">vescum</tp:taxon-name-part></tp:taxon-name> (R.W. Davidson) Hausner, J. Reid &amp; Klassen. Can. J. Bot. 71: 1264. (1993) </comment></tp:nomenclature-citation><tp:nomenclature-citation><tp:taxon-name>
                  <tp:taxon-name-part taxon-name-part-type="genus" reg="Grosmannia"/>
                  <tp:taxon-name-part taxon-name-part-type="species" reg="vesca"/>
                </tp:taxon-name><comment>≡ <tp:taxon-name><tp:taxon-name-part taxon-name-part-type="genus" reg="Grosmannia">Grosmannia</tp:taxon-name-part> <tp:taxon-name-part taxon-name-part-type="species" reg="vesca">vesca</tp:taxon-name-part></tp:taxon-name> (R.W. Davidson) Zipfel, Z.W. de Beer &amp; M.J. Wingf., Zipfel et al., Stud. Mycol. 55: 92. (2006) </comment></tp:nomenclature-citation></tp:nomenclature-citation-list></tp:nomenclature><tp:treatment-sec sec-type="material" id="SECID0ET3CK"><title>Type.</title><p>USA, Colorado, Fort Collins, from <italic><tp:taxon-name><tp:taxon-name-part taxon-name-part-type="genus" reg="Ips">Ips</tp:taxon-name-part> <tp:taxon-name-part taxon-name-part-type="species" reg="pilifrons">pilifrons</tp:taxon-name-part></tp:taxon-name></italic> and <italic><tp:taxon-name><tp:taxon-name-part taxon-name-part-type="genus" reg="Dendroctonus">Dendroctonus</tp:taxon-name-part> <tp:taxon-name-part taxon-name-part-type="species" reg="engelmanni">engelmanni</tp:taxon-name-part></tp:taxon-name></italic> in <italic><tp:taxon-name><tp:taxon-name-part taxon-name-part-type="genus" reg="Picea">Picea</tp:taxon-name-part> <tp:taxon-name-part taxon-name-part-type="species" reg="engelmannii">engelmannii</tp:taxon-name-part></tp:taxon-name></italic>, Jan. 31, 1956, <italic>F.F. Lombard</italic> &amp; <italic>R.W. Davidson</italic>, (<bold>holotype</bold> BPI 595662 = FP 70807, ex-holotype cultures: ATCC 12968 = <named-content xmlns:xlink="http://www.w3.org/1999/xlink" content-type="dwc:institutional_code" xlink:type="simple">CBS</named-content> 800.73 = <abbrev xmlns:xlink="http://www.w3.org/1999/xlink" content-type="institution" xlink:title="Culture Collection of the Forestry and Agricultural Biotechnology Institute (FABI), University of Pretoria, Pretoria, South Africa" id="ABBRID0EF5CK" xlink:type="simple">CMW</abbrev> 34186).</p></tp:treatment-sec><tp:treatment-sec sec-type="description" id="SECID0EK5CK"><title>Descriptions.</title><p><xref ref-type="bibr" rid="B3">Davidson (1958</xref>, p. 666); <xref ref-type="bibr" rid="B7">De Hoog and Scheffer (1984</xref>, p. 295, fig. 2); <xref ref-type="bibr" rid="B46">Samuels (1993</xref>, p. 16, fig. 1C–F).</p></tp:treatment-sec><tp:treatment-sec sec-type="host" id="SECID0E35CK"><title>Host tree.</title><p><italic><tp:taxon-name><tp:taxon-name-part taxon-name-part-type="genus" reg="Picea">Picea</tp:taxon-name-part> <tp:taxon-name-part taxon-name-part-type="species" reg="engelmannii">engelmannii</tp:taxon-name-part></tp:taxon-name></italic>.</p></tp:treatment-sec><tp:treatment-sec sec-type="Insect vectors" id="SECID0EN6CK"><title>Insect vectors.</title><p><italic><tp:taxon-name><tp:taxon-name-part taxon-name-part-type="genus" reg="Ips">Ips</tp:taxon-name-part> <tp:taxon-name-part taxon-name-part-type="species" reg="pilifrons">pilifrons</tp:taxon-name-part></tp:taxon-name></italic>, <italic><tp:taxon-name><tp:taxon-name-part taxon-name-part-type="genus" reg="Dendroctonus">Dendroctonus</tp:taxon-name-part> <tp:taxon-name-part taxon-name-part-type="species" reg="engelmanni">engelmanni</tp:taxon-name-part></tp:taxon-name></italic>.</p></tp:treatment-sec><tp:treatment-sec sec-type="distribution" id="SECID0EJADK"><title>Distribution.</title><p>USA.</p></tp:treatment-sec><tp:treatment-sec sec-type="notes" id="SECID0EOADK"><title>Notes.</title><p>The perithecia of <italic><tp:taxon-name><tp:taxon-name-part taxon-name-part-type="genus" reg="Leptographium">L.</tp:taxon-name-part> <tp:taxon-name-part taxon-name-part-type="species" reg="vescum">vescum</tp:taxon-name-part></tp:taxon-name></italic> are smaller than in related species and ascospores are different in shape and size. This species was treated as a synonym of <italic><tp:taxon-name><tp:taxon-name-part taxon-name-part-type="genus" reg="Leptographium">L.</tp:taxon-name-part> <tp:taxon-name-part taxon-name-part-type="species" reg="olivaceum">olivaceum</tp:taxon-name-part></tp:taxon-name></italic> by various authors (<xref ref-type="bibr" rid="B11">Griffin 1968</xref>, <xref ref-type="bibr" rid="B39">Olchowecki and Reid 1974</xref>, <xref ref-type="bibr" rid="B54">Upadhyay 1981</xref>). However, the sequences produced by <xref ref-type="bibr" rid="B14">Hausner et al. (1993</xref>, <xref ref-type="bibr" rid="B15">2000</xref>), confirmed by our results, showed that the two species are distinct.</p></tp:treatment-sec><ref-list><ref id="B3"><mixed-citation xmlns:xlink="http://www.w3.org/1999/xlink" xlink:type="simple"><person-group><name name-style="western"><surname>Davidson</surname><given-names>RW</given-names></name></person-group> (<year>1958</year>) <article-title>Additional species of <tp:taxon-name><tp:taxon-name-part taxon-name-part-type="family">Ophiostomaceae</tp:taxon-name-part></tp:taxon-name> from Colorado.</article-title><source>Mycologia</source><volume>50</volume>: <fpage>661</fpage>–<lpage>670</lpage>. <ext-link xlink:type="simple" ext-link-type="doi" xlink:href="10.1080/00275514.1958.12024761">https://doi.org/10.1080/00275514.1958.12024761</ext-link></mixed-citation></ref><ref id="B7"><mixed-citation xmlns:xlink="http://www.w3.org/1999/xlink" xlink:type="simple"><person-group><name name-style="western"><surname>De Hoog</surname><given-names>G</given-names></name><name name-style="western"><surname>Scheffer</surname><given-names>R</given-names></name></person-group> (<year>1984</year>) <article-title><italic><tp:taxon-name><tp:taxon-name-part taxon-name-part-type="genus">Ceratocystis</tp:taxon-name-part></tp:taxon-name></italic> versus <italic><tp:taxon-name><tp:taxon-name-part taxon-name-part-type="genus">Ophiostoma</tp:taxon-name-part></tp:taxon-name></italic>: a reappraisal.</article-title><source>Mycologia</source><volume>76</volume>: <fpage>292</fpage>–<lpage>299</lpage>.</mixed-citation></ref><ref id="B46"><mixed-citation xmlns:xlink="http://www.w3.org/1999/xlink" xlink:type="simple"><person-group><name name-style="western"><surname>Samuels</surname><given-names>GJ</given-names></name></person-group> (<year>1993</year>) <article-title>The case for distinguishing <italic><tp:taxon-name><tp:taxon-name-part taxon-name-part-type="genus">Ceratocystis</tp:taxon-name-part></tp:taxon-name></italic> and <italic><tp:taxon-name><tp:taxon-name-part taxon-name-part-type="genus">Ophiostoma</tp:taxon-name-part></tp:taxon-name></italic>.</article-title> In: <person-group><name name-style="western"><surname>Wingfield</surname><given-names>MJ</given-names></name><name name-style="western"><surname>Seifert</surname><given-names>KA</given-names></name><name name-style="western"><surname>Webber</surname><given-names>J</given-names></name></person-group> (<role>Eds</role>) <issue-title>Ceratocystis and Ophiostoma.</issue-title><source>Taxonomy, ecology and pathogenicity. American Phytopathological Society, Minnesota</source>, <fpage>15</fpage>–<lpage>20</lpage>.</mixed-citation></ref><ref id="B11"><mixed-citation xmlns:xlink="http://www.w3.org/1999/xlink" xlink:type="simple"><person-group><name name-style="western"><surname>Griffin</surname><given-names>HD</given-names></name></person-group> (<year>1968</year>) <article-title>The genus <italic><tp:taxon-name><tp:taxon-name-part taxon-name-part-type="genus">Ceratocystis</tp:taxon-name-part></tp:taxon-name></italic> in Ontario.</article-title><source>Canadian Journal of Botany</source><volume>46</volume>: <fpage>689</fpage>–<lpage>718</lpage>. <ext-link xlink:type="simple" ext-link-type="doi" xlink:href="10.1139/b68-094">https://doi.org/10.1139/b68-094</ext-link></mixed-citation></ref><ref id="B39"><mixed-citation xmlns:xlink="http://www.w3.org/1999/xlink" xlink:type="simple"><person-group><name name-style="western"><surname>Olchowecki</surname><given-names>A</given-names></name><name name-style="western"><surname>Reid</surname><given-names>J</given-names></name></person-group> (<year>1974</year>) <article-title>Taxonomy of the genus <italic><tp:taxon-name><tp:taxon-name-part taxon-name-part-type="genus">Ceratocystis</tp:taxon-name-part></tp:taxon-name></italic> in Manitoba.</article-title><source>Canadian Journal of Botany</source><volume>52</volume>: <fpage>1675</fpage>–<lpage>1711</lpage>. <ext-link xlink:type="simple" ext-link-type="doi" xlink:href="10.1139/b74-222">https://doi.org/10.1139/b74-222</ext-link></mixed-citation></ref><ref id="B54"><mixed-citation xmlns:xlink="http://www.w3.org/1999/xlink" xlink:type="simple"><person-group><name name-style="western"><surname>Upadhyay</surname><given-names>HP</given-names></name></person-group> (<year>1981</year>) A monograph of <italic><tp:taxon-name><tp:taxon-name-part taxon-name-part-type="genus">Ceratocystis</tp:taxon-name-part></tp:taxon-name></italic> and <italic><tp:taxon-name><tp:taxon-name-part taxon-name-part-type="genus">Ceratocystiopsis</tp:taxon-name-part></tp:taxon-name></italic>. University of Georgia Press.</mixed-citation></ref><ref id="B14"><mixed-citation xmlns:xlink="http://www.w3.org/1999/xlink" xlink:type="simple"><person-group><name name-style="western"><surname>Hausner</surname><given-names>G</given-names></name><name name-style="western"><surname>Reid</surname><given-names>J</given-names></name><name name-style="western"><surname>Klassen</surname><given-names>GR</given-names></name></person-group> (<year>1993</year>) <article-title>On the phylogeny of <italic><tp:taxon-name><tp:taxon-name-part taxon-name-part-type="genus">Ophiostoma</tp:taxon-name-part></tp:taxon-name></italic>, <italic><tp:taxon-name><tp:taxon-name-part taxon-name-part-type="genus">Ceratocystis</tp:taxon-name-part></tp:taxon-name></italic> s.s., and <italic><tp:taxon-name><tp:taxon-name-part taxon-name-part-type="genus">Microascus</tp:taxon-name-part></tp:taxon-name></italic>, and relationships within <italic><tp:taxon-name><tp:taxon-name-part taxon-name-part-type="genus">Ophiostoma</tp:taxon-name-part></tp:taxon-name></italic> based on partial ribosomal DNA sequences.</article-title><source>Canadian Journal of Botany</source><volume>71</volume>: <fpage>1249</fpage>–<lpage>1265</lpage>. <ext-link xlink:type="simple" ext-link-type="doi" xlink:href="10.1139/b93-148">https://doi.org/10.1139/b93-148</ext-link></mixed-citation></ref><ref id="B15"><mixed-citation xmlns:xlink="http://www.w3.org/1999/xlink" xlink:type="simple"><person-group><name name-style="western"><surname>Hausner</surname><given-names>G</given-names></name><name name-style="western"><surname>Reid</surname><given-names>J</given-names></name><name name-style="western"><surname>Klassen</surname><given-names>GR</given-names></name></person-group> (<year>2000</year>) <article-title>On the phylogeny of members of <italic><tp:taxon-name><tp:taxon-name-part taxon-name-part-type="genus">Ceratocystis</tp:taxon-name-part></tp:taxon-name></italic> s.s. and <italic><tp:taxon-name><tp:taxon-name-part taxon-name-part-type="genus">Ophiostoma</tp:taxon-name-part></tp:taxon-name></italic> that possess different anamorphic states, with emphasis on the anamorph genus <italic><tp:taxon-name><tp:taxon-name-part taxon-name-part-type="genus">Leptographium</tp:taxon-name-part></tp:taxon-name></italic>, based on partial ribosomal DNA sequences.</article-title><source>Canadian Journal of Botany</source><volume>78</volume>: <fpage>903</fpage>–<lpage>916</lpage>. <ext-link xlink:type="simple" ext-link-type="doi" xlink:href="10.1139/b00-068">https://doi.org/10.1139/b00-068</ext-link></mixed-citation></ref></ref-list></tp:taxon-treatment>
