# Supplementary material for: Taxonomy and phylogeny of the Leptographium olivaceum complex (Ophiostomatales, Ascomycota), including descriptions of six new species from China and Europe
Source: MycoKeys. 2019 Nov 29;60:93–123. doi: 10.3897/mycokeys.60.39069 (PMC6898192; doi:10.3897/mycokeys.60.39069)
Supplement: XML Treatment for Leptographium xiningense [file mycokeys.60.39069-treatment14.xml]

<!DOCTYPE tp:taxon-treatment
  PUBLIC "-//TaxonX//DTD Taxonomic Treatment Publishing DTD v0 20100105//EN" "tax-treatment-NSO.dtd">
<tp:taxon-treatment xmlns:tp="http://www.plazi.org/taxpub"><tp:treatment-meta><kwd-group><label>Taxon classification</label><kwd><named-content xmlns:xlink="http://www.w3.org/1999/xlink" content-type="kingdom">Fungi</named-content></kwd><kwd><named-content xmlns:xlink="http://www.w3.org/1999/xlink" content-type="order">Ophiostomatales</named-content></kwd><kwd><named-content xmlns:xlink="http://www.w3.org/1999/xlink" content-type="family">Ophiostomataceae</named-content></kwd></kwd-group><mixed-citation publication-type="journal"><person-group><name><surname>Yin</surname><given-names>Mingliang</given-names></name><name><surname>Wingfield</surname><given-names>Michael J.</given-names></name><name><surname>Zhou</surname><given-names>Xudong</given-names></name><name><surname>Linnakoski</surname><given-names>Riikka</given-names></name><name><surname>de Beer</surname><given-names>Z. Wilhelm</given-names></name></person-group><article-title>Taxonomy and phylogeny of the <italic><tp:taxon-name><tp:taxon-name-part taxon-name-part-type="genus" reg="Leptographium">Leptographium</tp:taxon-name-part> <tp:taxon-name-part taxon-name-part-type="species" reg="olivaceum">olivaceum</tp:taxon-name-part></tp:taxon-name></italic> complex (<tp:taxon-name><tp:taxon-name-part taxon-name-part-type="genus" reg="Ophiostomatales">Ophiostomatales</tp:taxon-name-part></tp:taxon-name>, <tp:taxon-name><tp:taxon-name-part taxon-name-part-type="phylum">Ascomycota</tp:taxon-name-part></tp:taxon-name>), including descriptions of six new species from China and Europe</article-title><source>MycoKeys</source><day>29</day><month>11</month><year>2019</year><volume>60</volume><fpage>93</fpage><lpage>123</lpage><pub-id pub-id-type="doi">10.3897/mycokeys.60.39069</pub-id></mixed-citation></tp:treatment-meta><tp:nomenclature><tp:taxon-name><object-id xmlns:xlink="http://www.w3.org/1999/xlink" content-type="arpha" xlink:type="simple">6A650550-E056-54A7-ADAA-861D04522970</object-id>
              <tp:taxon-name-part taxon-name-part-type="genus" reg="Leptographium">Leptographium</tp:taxon-name-part>
              <tp:taxon-name-part taxon-name-part-type="species" reg="xiningense">xiningense</tp:taxon-name-part>
              <object-id xmlns:xlink="http://www.w3.org/1999/xlink" content-type="mycobank" xlink:type="simple">823573</object-id>
            </tp:taxon-name><tp:taxon-authority>M.L. Yin, Z.W. de Beer and M.J. Wingf.</tp:taxon-authority><tp:taxon-status xmlns:xlink="http://www.w3.org/1999/xlink" xlink:type="simple">sp. nov.</tp:taxon-status><xref ref-type="fig" rid="F8">Fig. 8</xref></tp:nomenclature><tp:treatment-sec sec-type="etymology" id="SECID0ELDDK"><title>Etymology.</title><p>The epithet refers to the locality where the species was first collected.</p></tp:treatment-sec><tp:treatment-sec sec-type="material" id="SECID0EQDDK"><title>Type.</title><p>CHINA, Qinghai Province, from <italic><tp:taxon-name><tp:taxon-name-part taxon-name-part-type="genus" reg="Picea">Picea</tp:taxon-name-part> <tp:taxon-name-part taxon-name-part-type="species" reg="crassifolia">crassifolia</tp:taxon-name-part></tp:taxon-name></italic> infested by <italic><tp:taxon-name><tp:taxon-name-part taxon-name-part-type="genus" reg="Polygraphus">Polygraphus</tp:taxon-name-part> <tp:taxon-name-part taxon-name-part-type="species" reg="poligraphus">poligraphus</tp:taxon-name-part></tp:taxon-name></italic>, Aug. 2010, <italic>M.L. Yin</italic> &amp; <italic>X.D. Zhou</italic>, (<named-content xmlns:xlink="http://www.w3.org/1999/xlink" content-type="dwc:institutional_code" xlink:type="simple">PREM</named-content> 60916-<bold>holotype</bold>, ex-holotype cultures <named-content xmlns:xlink="http://www.w3.org/1999/xlink" content-type="dwc:institutional_code" xlink:type="simple">CBS</named-content> 136509 = <abbrev xmlns:xlink="http://www.w3.org/1999/xlink" content-type="institution" xlink:title="Culture Collection of the Forestry and Agricultural Biotechnology Institute (FABI), University of Pretoria, Pretoria, South Africa" id="ABBRID0E3EDK" xlink:type="simple">CMW</abbrev> 38891); Qinghai Province, from <italic><tp:taxon-name><tp:taxon-name-part taxon-name-part-type="genus" reg="Picea">Picea</tp:taxon-name-part> <tp:taxon-name-part taxon-name-part-type="species" reg="crassifolia">crassifolia</tp:taxon-name-part></tp:taxon-name></italic> infested by <italic><tp:taxon-name><tp:taxon-name-part taxon-name-part-type="genus" reg="Polygraphus">Polygraphus</tp:taxon-name-part> <tp:taxon-name-part taxon-name-part-type="species" reg="poligraphus">poligraphus</tp:taxon-name-part></tp:taxon-name></italic>, Aug. 2010, <italic>M.L. Yin</italic>, (<named-content xmlns:xlink="http://www.w3.org/1999/xlink" content-type="dwc:institutional_code" xlink:type="simple">PREM</named-content> 60917-<bold>paratype</bold>, ex-paratype cultures <named-content xmlns:xlink="http://www.w3.org/1999/xlink" content-type="dwc:institutional_code" xlink:type="simple">CBS</named-content> 136510 = <abbrev xmlns:xlink="http://www.w3.org/1999/xlink" content-type="institution" xlink:title="Culture Collection of the Forestry and Agricultural Biotechnology Institute (FABI), University of Pretoria, Pretoria, South Africa" id="ABBRID0EFGDK" xlink:type="simple">CMW</abbrev> 39237).</p></tp:treatment-sec><tp:treatment-sec sec-type="description" id="SECID0EKGDK"><title>Description.</title><p><italic>Sexual state</italic> not observed. <italic>Conidiophores</italic> macronematous, synnematous, 450–550 μm including conidiogenous apparatus, synnemata occasionally slightly swollen at the base, wider at the stipe, black to brown, expanding branches at the apex, light brown to hyaline, (25–)39–44(–50) μm in width. <italic>Conidiogenous cells</italic> discrete, terminal, percurrent and phialidic proliferation, hyaline, cylindrical, (11–)15–18(–19) × 2–3 μm. <italic>Conidia</italic> hyaline, one-celled, cylindrical to obovoid, (3.9–)4.2–4.5(–4.8) × 1.8–2.4 μm. <italic>Cultural characteristics</italic>: Colonies on <abbrev xmlns:xlink="http://www.w3.org/1999/xlink" xlink:title="Oatmeal agar" id="ABBRID0E1GDK" xlink:type="simple">OA</abbrev>, spore drops hyaline at first, later becoming light to dark yellowish in the center, hyphae hyaline, appressed and immersed, <italic>synnemata</italic> predominant, aerial mycelium occasionally present on wood tissue, Optimal growth temperature on <abbrev xmlns:xlink="http://www.w3.org/1999/xlink" xlink:title="Malt extract agar" id="ABBRID0EAHDK" xlink:type="simple">MEA</abbrev> is 25 °C with radial growth rate 2.0 (± 0.5) mm/d, growth reduced at 10 °C, no growth at 30 °C.</p><fig id="F8" position="float" orientation="portrait"><object-id xmlns:xlink="http://www.w3.org/1999/xlink" content-type="doi" xlink:type="simple">10.3897/mycokeys.60.39069.figure8</object-id><object-id xmlns:xlink="http://www.w3.org/1999/xlink" content-type="arpha" xlink:type="simple">F6C228A2-D5BC-5CC9-88DE-191D716A2533</object-id><label>Figure 8.</label><caption><p><italic><tp:taxon-name><tp:taxon-name-part taxon-name-part-type="genus" reg="Leptographium">Leptographium</tp:taxon-name-part> <tp:taxon-name-part taxon-name-part-type="species" reg="xiningense">xiningense</tp:taxon-name-part></tp:taxon-name></italic> sp. nov. (<abbrev xmlns:xlink="http://www.w3.org/1999/xlink" content-type="institution" xlink:title="Culture Collection of the Forestry and Agricultural Biotechnology Institute (FABI), University of Pretoria, Pretoria, South Africa" id="ABBRID0EXHDK" xlink:type="simple">CMW</abbrev> 38891) <bold>a</bold> fourteen-days old culture on <abbrev xmlns:xlink="http://www.w3.org/1999/xlink" xlink:title="Oatmeal agar" id="ABBRID0E5HDK" xlink:type="simple">OA</abbrev> with black background <bold>b</bold> synnematous asexual state on wood tissue on <abbrev xmlns:xlink="http://www.w3.org/1999/xlink" xlink:title="water agar" id="ABBRID0EEIDK" xlink:type="simple">WA</abbrev><bold>c</bold> conidiophore <bold>d</bold> conidiogenous apparatus <bold>e</bold> conidiogenous cells <bold>f</bold> conidia. Scale bars: 300 μm (<bold>b</bold>), 50 μm (<bold>c</bold>), 20 μm (<bold>d</bold>), 10 μm (<bold>e</bold>), 5 μm (<bold>f</bold>).</p></caption><graphic xmlns:xlink="http://www.w3.org/1999/xlink" xlink:href="mycokeys-60-093-g008.jpg" position="float" orientation="portrait" xlink:type="simple" id="oo_360788.jpg"><uri content-type="original_file" xlink:type="simple">https://binary.pensoft.net/fig/360788</uri></graphic></fig></tp:treatment-sec><tp:treatment-sec sec-type="host" id="SECID0E6IDK"><title>Host tree.</title><p><italic><tp:taxon-name><tp:taxon-name-part taxon-name-part-type="genus" reg="Picea">Picea</tp:taxon-name-part> <tp:taxon-name-part taxon-name-part-type="species" reg="crassifolia">crassifolia</tp:taxon-name-part></tp:taxon-name></italic>.</p></tp:treatment-sec><tp:treatment-sec sec-type="Insect vector" id="SECID0EQJDK"><title>Insect vector.</title><p><italic><tp:taxon-name><tp:taxon-name-part taxon-name-part-type="genus" reg="Polygraphus">Polygraphus</tp:taxon-name-part> <tp:taxon-name-part taxon-name-part-type="species" reg="poligraphus">poligraphus</tp:taxon-name-part></tp:taxon-name></italic>.</p></tp:treatment-sec><tp:treatment-sec sec-type="distribution" id="SECID0EBKDK"><title>Distribution.</title><p>China.</p></tp:treatment-sec><tp:treatment-sec sec-type="notes" id="SECID0EGKDK"><title>Note.</title><p>This species groups closely with <italic><tp:taxon-name><tp:taxon-name-part taxon-name-part-type="genus" reg="Leptographium">L.</tp:taxon-name-part> <tp:taxon-name-part taxon-name-part-type="species" reg="conplurium">conplurium</tp:taxon-name-part></tp:taxon-name></italic> and <italic><tp:taxon-name><tp:taxon-name-part taxon-name-part-type="genus" reg="Leptographium">L.</tp:taxon-name-part> <tp:taxon-name-part taxon-name-part-type="species" reg="erubescens">erubescens</tp:taxon-name-part></tp:taxon-name></italic>, but can be distinguished by its dark conidial droplets. In addition, the synnematous conidiophores of this species were shorter, and its conidia were bigger than that of <italic><tp:taxon-name><tp:taxon-name-part taxon-name-part-type="genus" reg="Leptographium">L.</tp:taxon-name-part> <tp:taxon-name-part taxon-name-part-type="species" reg="erubescens">erubescens</tp:taxon-name-part></tp:taxon-name></italic>.</p></tp:treatment-sec><tp:treatment-sec sec-type="material" id="SECID0ENLDK"><title>Additional material examined.</title><p>CHINA, Qinghai Province, from <italic><tp:taxon-name><tp:taxon-name-part taxon-name-part-type="genus" reg="Picea">Picea</tp:taxon-name-part> <tp:taxon-name-part taxon-name-part-type="species" reg="crassifolia">crassifolia</tp:taxon-name-part></tp:taxon-name></italic> infested by <italic><tp:taxon-name><tp:taxon-name-part taxon-name-part-type="genus" reg="Polygraphus">Polygraphus</tp:taxon-name-part> <tp:taxon-name-part taxon-name-part-type="species" reg="poligraphus">poligraphus</tp:taxon-name-part></tp:taxon-name></italic>, Aug. 2010, <italic>M.L. Yin</italic> &amp; <italic>X.D. Zhou</italic>, (culture: <abbrev xmlns:xlink="http://www.w3.org/1999/xlink" content-type="institution" xlink:title="Culture Collection of the Forestry and Agricultural Biotechnology Institute (FABI), University of Pretoria, Pretoria, South Africa" id="ABBRID0ENMDK" xlink:type="simple">CMW</abbrev> 39238). Chongqing, from <italic><tp:taxon-name><tp:taxon-name-part taxon-name-part-type="genus" reg="Pinus">Pinus</tp:taxon-name-part> <tp:taxon-name-part taxon-name-part-type="species" reg="armandii">armandii</tp:taxon-name-part></tp:taxon-name></italic> infested by <italic><tp:taxon-name><tp:taxon-name-part taxon-name-part-type="genus" reg="Dendroctonus">Dendroctonus</tp:taxon-name-part> <tp:taxon-name-part taxon-name-part-type="species" reg="armandi">armandi</tp:taxon-name-part></tp:taxon-name></italic>, Nov. 2018, <italic>M.L. Yin</italic>, (culture: SCAU-530). Chongqing, from <italic><tp:taxon-name><tp:taxon-name-part taxon-name-part-type="genus" reg="Pinus">Pinus</tp:taxon-name-part> <tp:taxon-name-part taxon-name-part-type="species" reg="armandii">armandii</tp:taxon-name-part></tp:taxon-name></italic> infested by <italic><tp:taxon-name><tp:taxon-name-part taxon-name-part-type="genus" reg="Dendroctonus">Dendroctonus</tp:taxon-name-part> <tp:taxon-name-part taxon-name-part-type="species" reg="armandi">armandi</tp:taxon-name-part></tp:taxon-name></italic>, Nov. 2018, <italic>M.L. Yin</italic>, (culture: SCAU-531).</p></tp:treatment-sec></tp:taxon-treatment>
