# Supplementary material for: Taxonomy and phylogeny of the Leptographium olivaceum complex (Ophiostomatales, Ascomycota), including descriptions of six new species from China and Europe
Source: MycoKeys. 2019 Nov 29;60:93–123. doi: 10.3897/mycokeys.60.39069 (PMC6898192; doi:10.3897/mycokeys.60.39069)
Supplement: Supplementary material 1 [file mycokeys-60-093-s002.nex]

#NEXUS 

Begin data;
	Dimensions ntax=59 nchar=603;
	Format datatype=dna gap=-;
	Matrix
F.purpurea                                ggtgttggggc--cctgcgg-ccgtccccctc------------gtg-gggcgcgcag-gccccgaaagccagtggcgggcc-ggccggttggctccgagcgcagtagagaacgcaagtcctgtatg-cccgctacggagg-ccccgg-ccagcgcctagccttaccccgcccgcggcgccctggcgcgccgcgggca-----ccccccacacaaggttgacctcggatcaggtaggactacccgctgaacttaagcatatcaataagcggaggaaaagaaaccaacagggattgccccagtaacggcgagtgaagcggcaacagctcaaatttgaaatctggccc--cccgggcccgagttgtaatttggagaggatgcttctggcgcggcgccttccgagtgccttggaacaggccgccacagagggtgagagccccgtacggttggtcgcctagcctctgcgaagctccttcgacgagtcgagtagtttgggaatgctgctcaaaatgggaggtaaatttcttctaaagctaaataccggccagagaccgatagcgcacaagtagagtgatcgaaagatgaaaagcactttgaaaagagg
F.reniformis                              ggtgttggggc--cctgcgg-ccgcccccctcccccccc-ggggagg-gggcgcgcag-gccccgaaagcgaatggcgggcc-ggccggctggctccgagcgcagtagagaacgcaagtttaacacg-cccgctctggacg-tcccggccccgcgccctg-----ccccccccctgcgcccgcccccccgcgggcgca-----ccccaaacacaaggttgacctcggatcaggtaggactacccgctgaacttaagcatatcaataagcggaggaaaagaaaccaacagggattgccccagtaacggcgagtgaagcggcaacagctcaaatttgaaatctggccc--cccgggcccgagttgtaatttggagaggatgcttctggcgcggcgccttccgagtgccttggaacaggccgccatagagggtgagagccccgtacggttggacgccaagccggttcgaagctccttcgacgagtcgagtagtttgggaatgctgctcaaaatgggaggtaaatttcttctaaagctaaataccggccagagaccgatagcgcacaagtagagtgatcgaaagatgaaaagcactttgaaaagagg
G.aenigmatica                             ggtgttggggcgttctgcgg-cccggc---ttgcgccta--gcgtat-gccgccgcag-cccccgaaagccagtggcgggcc-gg-cagcgggctccgagcgcagtaagcagc--------agtgcc-ctcgctttggacg-cccccg-cctgcgccctg-----cccccatt-------ttggcagacgtaagtctg-----cctccttctcaaggttgacctcggatcaggtaggactacccgctgaacttaagcatatcaataagcggaggaaaagaaaccaacagggattgccccagtaacggcgagtgaagcggcaacagctcagatttggaatctggccc--ctagggcccgagttgtaatctggagaggatgtttctggcgcggcgccttccgagttccctggaacgggacgccggagagggtgagagccccgtacggttggacgcctagcctttgtgaagctccttcgacgagtcgagtagtttgggaatgctgctcaaaatgggaggtaaatttcttctaaagctaaataccggccagagaccgatagcgcacaagtagagtgatcgaaagatgaaaagcactttgaaaagagg
G.laricis_AF224330_CMW1980_JPN_T          ggtgttggggcgttctgcgg-cccggc---ttgcgccta--gcgtat-gccgccgcag-cccccgaaagccagtggcgggcc-gg-cagcgggctccgagcgcagtaagcagc--------agtgcc-ctcgctttggacg-cccccg-cctgcgccttg-----cccccatt-------ttggcagacgtaagtctg-----cctccttctcaaggttgacctcggatcaggtaggactacccgctgaacttaagcatatcaataagcggaggaaaagaaaccaacagggattgccccagtaacggcgagtgaagcggcaacagctcagatttggaatctggccc--ctagggcccgagttgtaatctggagaggatgtttctggcgcggcgccttccgagttccctggaacgggacgccggagagggtgagagccccgtacggttggacgcctagcctttgtgaagctccttcgacgagtcgagtagtttgggaatgctgctcaaaatgggaggtaaatttcttctaaagctaaataccggccagagaccgatagcgcacaagtagagtgatcgaaagatgaaaagcactttgaaaagagg
G.piceiperda_AF343694_CMW660_FINL         ggtgttggggcgttctgcgg-cccggc---ttgcgccta--gcgtat-gccgccgcag-cccccgaaagccagtggcgggcc-gg-cagcgggctccgagcgcagtaagcagc--------agtgcc-ctcgctttggacg-cccccg-cctgcgccctg-----cccttattt------ttggcagacgtaagtctg-----cctccttctaaaggttgacctcggatcaagtaggactacccgttgaacttaagcatatcaataagcggaggaaaagaaaccaacagggattgccccagtaacggcgagtgaagcggcaacagctcagatttggaatctggccc--ctagggcccgagttgtaatctggagaggatgtttctggcgcggcgccttccgagttccctggaacgggacgccggagagggtgagagccccgtacggttggacgcctagcctttgtgaagctccttcgacgagtcgagtagtttgggaatgctgctcaaaatgggaggtaaatttcttctaaagctaaataccggccagagaccgatagcgcacaagtagagtgatcgaaagatgaaaagcactttgaaaagagg
G.aurea_AY544610_ATCC16936_CAN_T          ggtgttggggtgttctgcgg-ccaggc---ctgcgccca--gcgcag-gccgccgcag-cccccgaaagccagtggcgggcc-gg-cagcgggctccgagcgcagtaagcatc--------a-cgcc-ctcgctctggacg-ctcccg-cctgcgccctg-----ccccacaga------ccggcagacgcgagtctg-----cctccttctcaaggttgacctcggatcaggtaggactacccgctgaacttaagcatatcaataagcggaggaaaagaaaccaacagggattgccccagtaacggcgagtgaagcggcaacagctcagatttggaatctggccc--ccagggcccgagttgtaatctggagaggatgcttctggcgcggcgccttccgagttccctggaacgggacgccggagagggtgagagccccgtacggttggacgcctagcctttgtgaagctccttcgacgagtcgagtagtttgggaatgctgctcaaaatgggaggtaaatttcttctaaagctaaataccggccagagaccgatagcgcacaagtagagtgatcgaaagatgaaaagcactttgaaaagagg
L.wingfieldii_AY553398_CMW2096_FRA_A      ggtgttggggtgttctgcgg-ccaggc---ctgcgccca--gcgcag-gccgccgcag-cccccgaaagccagtggcgggcc-gg-cagcgggctccgagcgcagtaagcatc--------a-cgcc-ctcgctctggacg-ctcccg-cctgcgccctg-----ccccacaga------ccggcagacgcgagtctg-----cctccttctcaaggttgacctcggatcaggtaggactacccgctgaacttaagcatatcaataagcggaggaaaagaaaccaacagggattgccccagtaacggcgagtgaagcggcaacagctcagatttggaatctggccc--ccagggcccgagttgtaatctggagaggatgcttctggcgcggcgccttccgagttccctggaacgggacgccggagagggtgagagccccgtacggttggacgcctagcctttgtgaagctccttcgacgagtcgagtagtttgggaatgctgctcaaaatgggaggtaaatttcttctaaagctaaataccggccagagaccgatagcgcacaagtagagtgatcgaaagatgaaaagcactttgaaaagagg
L.longiclavatum_AY816686_CBS120207_CAN_T  ggtgttggggcgttctgcgg-ccaggc---ctgcgccca--gcgcag-gccgccgcag-cccccgaaagccagtggcgggcc-gg-cagcgggctccgagcgcagtaagcatc--------a-cgcc-ctcgctctggacg-ctcccg-cctgcgccctg-----ccccacaga------ccggcagacgcgagtctg-----cctccttctcaaggttgacctcggatcaggtaggactacccgctgaacttaagcatatcaataagcggaggaaaagaaaccaacagggattgccccagtaacggcgagtgaagcggcaacagctcagatttggaatctggccc--ccagggcccgagttgtaatctggagaggatgcttctggcgcggcgccttccgagttccctggaacgggacgccggagagggtgagagccccgtacggttggacgcctagcctttgtgaagctccttcgacgagtcgagtagtttgggaatgctgctcaaaatgggaggtaaatttcttctaaagctaaataccggccagagaccgatagcgcacaagtagagtgatcgaaagatgaaaagcactttgaaaagagg
G.clavigera_AY544613_ACTT18086_CAN_T      ggtgttggggcgttctgcgg-ccaggc---ctgcgccca--gtgcag-gccgccgcag-cccccgaaagccagtggcgggcc-gg-cagcgggctccgagcgcagtaagcatc--------a-cgcc-ctcgctctggacg-ctcccg-cctgcgccctg-----ccccacaga------ccggcagacgcgagtctg-----cctccttctcaaggttgacctcggatcaggtaggactacccgctgaacttaagcatatcaataagcggaggaaaagaaaccaacagggattgccccagtaacggcgagtgaagcggcaacagctcagatttggaatctggccc--ccagggcccgagttgtaatctggagaggatgcttctggcgcggcgccttccgagttccctggaacgggacgccggagagggtgagagccccgtacggttggacgcctagcctttgtgaagctccttcgacgagtcgagtagtttgggaatgctgctcaaaatgggaggtaaatttcttctaaagctaaataccggccagagaccgatagcgcacaagtagagtgatcgaaagatgaaaagcactttgaaaagagg
L.pyrinum_DQ062072_CMW169_USA_T           ggtgttggggcgttctgcgg-ccaggc---ctgcgccca--gtgcag-gccgccgcag-cccccgaaagccagtggcgggcc-gg-cagcgggctccgagcgcagtaagcatc--------a-cgcc-ctcgctctggacg-ctcccg-cctgcgccctg-----ccccacaga------ccggcagacgcgagtctg-----cctccttctcaaggttgacctcggatcaggtaggactacccgctgaacttaagcatatcaataagcggaggaaaagaaaccaacagggattgccccagtaacggcgagtgaagcggcaacagctcagatttggaatctggccc--ccagggcccgagttgtaatctggagaggatgcttctggcgcggcgccttccgagttccctggaacgggacgccggagagggtgagagccccgtacggttggacgcctagcctttgtgaagctccttcgacgagtcgagtagtttgggaatgctgctcaaaatgggaggtaaatttcttctaaagctaaataccggccagagaccgatagcgcacaagtagagtgatcgaaagatgaaaagcactttgaaaagagg
L.terebrantis_EU296777_MUCL47242_T        ggtgttggggcgttctgcgg-ccaggc---ctgcgccca--gcgcag-gccgccgcag-cccccgaaagccagtggcgggcc-gg-cagcgggctccgagcgcagtaagcatc--------a-cgcc-ctcgctctggacg-ctcccg-cctgcgccctg-----tcccacaga------ccggcagacgcgagtctg-----cctccttctcaaggttgacctcggatcaggtaggactacccgctgaacttaagcatatcaataagcggaggaaaagaaaccaacagggattgccccagtaacggcgagtgaagcggcaacagctcagatttggaatctggccc--ccagggcccgagttgtaatctggagaggatgcttctggcgcggcgccttccgagttccctggaacgggacgccggagagggtgagagccccgtacggttggacgcctagcctttgtgaagctccttcgacgagtcgagtagtttgggaatgctgctcaaaatgggaggtaaatttcttctaaagctaaataccggccagagaccgatagcgcacaagtagagtgatcgaaagatgaaaagcactttgaaaagagg
L.albopini_AF343695_CMW26_USA_A           ggtgttggggcgttctgcgg-ccaggc---ctgcgccca--gcgcag-gccgccgcag-cccccgaaagccagtggcgggcc-gg-cagcgggctccgagcgcagtaagcatc--------a-cgcc-ctcgctctggacg-cccccg-cctgcgccctc-----cccc?caga------ccggcagacgcgagtctg-----cctccttctcaaggttgacctcggatcaggtaggactacccgctgaacttaagcatatcaataagcggaggaaaagaaaccaacagggattgccccagtaacggcgagtgaagcggcaacagctcagatttggaatctggccc--ccagggcccgagttgtaatctggagaggatgcttctggcgcggcgccttccgagttccctggaacgggacgccggagagggtgagagccccgtacggttggacgcctagcctttgtgaagctccttcgacgagtcgagtagtttgggaatgctgctcaaaatgggaggtaaatttcttctaaagctaaataccggccagagaccgatagcgcacaagtagagtgatcgaaagatgaaaagcactttgaaaagagg
G.koreana_AB222065_MCC206_JPN_T           ggtgttggggcgttctgcgg-tcaggc---ctgcgccca--gcgtag-gccgccgcag-cccccgaaagccagtggcgggcc-gg-cagcgggctccgagcgcagtaagcatc--------a-cgcc-ctcgctctggacg-cccccg-cctgcgccctg-----ccccccata------ccggcagacgcgagtctg-----cccccttctcaaggttgacctcggatcaggtaggactacccgctgaacttaagcatatcaataagcggaggaaaagaaaccaacagggattgccccagtaacggcgagtgaagcggcaacagctcagatttggaatctggccc--ccagggcccgagttgtaatctggagaggatgcttctggcgcggcgccttccgagttccctggaacgggacgccggagagggtgagagccccgtacggttggacgcctagcctttgtgaagctccttcgacgagtcgagtagtttgggaatgctgctcaaaatgggaggtaaatttcttctaaagctaaataccggccagagaccgatagcgcacaagtagagtgatcgaaagatgaaaagcactttgaaaagagg
L.pinicolum_DQ062060_CMW2398_CAN_T        ggtgttggggcgttctgcgg-tcaggc---ctgcgccca--gcgtag-gccgccgcag-cccccgaaagccagtggcgggcc-gg-cagcgggctccgagcgcagtaagcatc--------a-cgcc-ctcgctctggacg-cccccg-cctgcgccctg-----ccccccata------ccggcagacgcgagtctg-----cccccttctcaaggttgacctcggatcaggtaggactacccgctgaacttaagcatatcaataagcggaggaaaagaaaccaacagggattgccccagtaacggcgagtgaagcggcaacagctcagatttggaatctggccc--ccagggcccgagttgtaatctggagaggatgcttctggcgcggcgccttccgagttccctggaacgggacgccggagagggtgagagccccgtacggttggacgcctagcctttgtgaagctccttcgacgagtcgagtagtttgggaatgctgctcaaaatgggaggtaaatttcttctaaagctaaataccggccagagaccgatagcgcacaagtagagtgatcgaaagatgaaaagcactttgaaaagagg
L.truncatum_DQ062052_CMW28_RSA_T          ggtgttggggcgttctgcgg-tcaggc---ctgcgccca--gcgcag-gccgccgcag-cccccgaaagccagtggcgggcc-gg-cagcgggctccgagcgcagtaagcatc--------a-cgcc-ctcgctctggacg-cccccg-cctgcgccctg-----ccccccaga------ccggcagacgcgagtctg-----cccccttctcaaggttgacctcggatcaggtaggactacccgctgaacttaagcatatcaataagcggaggaaaagaaaccaacagggattgccccagtaacggcgagtgaagcggcaacagctcagatttggaatctggccc--ccagggcccgagttgtaatctggagaggatgcttctggcgcggcgccttccgagttccctggaacgggacgccggagagggtgagagccccgtacggttggacgcctagcctttgtgaagctccttcgacgagtcgagtagtttgggaatgctgctcaaaatgggaggtaaatttcttctaaagctaaataccggccagagaccgatagcgcacaagtagagtgatcgaaagatgaaaagcactttgaaaagagg
G.huntii_AY544617_UAMH4997_CAN_A          ggtgttggggcgttctgcgg-ccaggc---ctgcgccca--gcgcag-gccgccgcag-cccccgaaagccagtggcgggcc-gg-cagcgggctccgagcgcagtaagcttc--------a-cgcc-ctcgctctggacg-cccccg-cctgcgccctg-----cccccccga------ccggcagacgcgagtctg-----cctccttctcaaggttgacctcggatcaggtaggactacccgctgaacttaagcatatcaataagcggaggaaaagaaaccaacagggattgccccagtaacggcgagtgaagcggcaacagctcagatttggaatctggccc--ccagggcccgagttgtaatctggagaggatgcttctggcgcggcgccttccgagttccctggaacgggacgccggagagggtgagagccccgtacggttggacgcctagcctttgtgaagctccttcgacgagtcgagtagtttgggaatgctgctcaaaatgggaggtaaatttcttctaaagctaaataccggccagagaccgatagcgcacaagtagagtgatcgaaagatgaaaagcactttgaaaagagg
G.robusta_AY544619_CMW668_USA_T           ggtgttggggtgttctgcgg-ccaggc---ctgcgccca--gcgcag-gccgccgcagccccccgaaagccagtggcgggcc-gg-cagcgggctccgagcgcagtaagcatc--------a-cgcc-ctcgctctggacg-ctcccg-cctgcgccctg-----ccccacaga------ccggcagacgcgagtctg-----cctccttctcaaggttgacctcggatcaggtaggactacccgctgaacttaagcatatcaataagcggaggaaaagaaaccaacagggattgccccagtaacggcgagtgaagcggcaacagctcagatttggaatctggccc--ccagggcccgagttgtaatctggagaggatgcttctggcgcggcgccttccgagttccctggaacgggacgccggagagggtgagagccccgtacggttggacgcctagcctttgtgaagctccttcgacgagtcgagtagtttgggaatgctgctcaaaatgggaggtaaatttcttctaaagctaaataccggccagagaccgatagcgcacaagtagagtgatcgaaagatgaaaagcactttgaaaagagg
L.conjunctum_HQ406846_CMW12449_CHN_T      ggtgttggggcgttctgcgg-ccaggc---ctgcgccca--gcgcag-gccgccgcag-cccccgaaagccagtggcgggcc-gg-cagcgggctccgagcgcagtaagcatc--------a-cgcc-ctcgctctggacg-cccccg-cctgcgccctg-----cccc-cata------ccggcagacgcgagtctg-----cccccttctcaaggttgacctcggatcaggtaggactacccgctgaacttaagcatatcaataagcggaggaaaagaaaccaacagggattgccccagtaacggcgagtgaagcggcaacagctcagatttggaatctggccc--ccagggcccgagttgtaatctggagaggatgcttctggcgcggcgccttccgagttccctggaacgggacgccggagagggtgagagccccgtacggttggacgcctagcctttgtgaagctccttcgacgagtcgagtagtttgggaatgctgctcaaaatgggaggtaaatttcttctaaagctaaataccggccagagaccgatagcgcacaagtagagtgatcgaaagatgaaaagcactttgaaaagagg
L.guttulatum_MY_CMW1310_T                 ggtgttggggcgttctgcgg-ccaggc---ctgcgccca--gcgcag-gccgccgcag-cccccgaaagccagtggcgggcc-gg-cagcgggctccgagcgcagtaagcatc--------a-cgcc-ctcgctctggacg-cccccg-cctgcgccctg-----cccc-cata------ccggcagacgcgagtctg-----cctccttctcaaggttgacctcggatcaggtaggactacccgctgaacttaagcatatcaataagcggaggaaaagaaaccaacagggattgccccagtaacggcgagtgaagcggcaacagctcagatttggaatctggtcc--ccagggcccgagttgtaatctggagaggatgcttctggcgcggcgccttccgagttccctggaacgggacgccggagagggtgagagccccgtacggttggacgcctagcctttgtgaagctccttcgacgagtcgagtagtttgggaatgctgctcaaaatgggaggtaaatttcttctaaagctaaataccggccagagaccgatagcgcacaagtagagtgatcgaaagatgaaaagcactttgaaaagagg
L.lundbergii_DQ062068_CMW17264_SWE_NT     ggtgttggggcgttctgcggtccaggc---ctgcgccca--gcgcag-gccgccgcag-cccccgaaagccagtggcgggcc-gg-cagcgggctccgagcgcagtaagcatc--------a-cgcc-ctcgctctggacg-cccccg-cctgcgccctg-----cccc-cata------ccggcagacgcgagtctg-----cctccttctcaaggttgacctcggatcaggtaggactacccgctgaacttaagcatatcaataagcggaggaaaagaaaccaacagggattgccccagtaacggcgagtgaagcggcaacagctcagatttggaatctggtcc--ccagggcccgagttgtaatctggagaggatgcttctggcgcggcgccttccgagttccctggaacgggacgccggagagggtgagagccccgtacggttggacgcctagcctttgtgaagctccttcgacgagtcgagtagtttgggaatgctgctcaaaatgggaggtaaatttcttctaaagctaaataccggccagagaccgatagcgcacaagtagagtgatcgaaagatgaaaagcactttgaaaagagg
G.yunnanense_AY553415_CMW5304_CHN_T       ggtgttggggcgttctgcggtccaggc---ctgcgccca--gcgcag-gccgccgcag-cccccgaaagccagtggcgggcc-gt-cagcgggctccgagcgcagtaagcatc--------a-cgcc-ctcgctctggacg-cccccg-cctgcgccctg-----ccccccata------ccggcagacgcgagtctg-----cccccttctcaaggttgacctcggatcaggtaggactacccgctgaacttaagcatatcaataagcggaggaaaagaaaccaacagggattgccccagtaacggcgagtgaagcggcaacagctcagatttggaatctggccc--ccagggcccgagttgtaatctggagaggatgcttctggcgcggcgccttccgagttccctggaacgggacgccggagagggtgagagccccgtacggttggacgcctagcctttgtgaagctccttcgacgagtcgagtagtttgggaatgctgctcaaaatgggaggtaaatttcttctaaagctaaataccggccagagaccgatagcgcacaagtagagtgatcgaaagatgaaaagcactttgaaaagagg
L.alethinum_AY553392_CMW3766_ENG_T        ggtgttggggcgttctgcgg-ccaggc---ctgcgcccacagcgcag-gccgccgcag-cccccgaaagccagtggcgggcc-gg-cagcgggctccgagcgcagtaagcagc--------agtgcc-ctcgctctggacg-cccccg-cctgcgccctg-----ccccccaga------ccggcagacgcgagtctg-----cctccttctcaaggttgacctcggatcaggtaggactacccgctgaacttaagcatatcaataagcggaggaaaagaaaccaacagggattgccccagtaacggcgagtgaagcggcaacagctcagatttggaatctggccc--ccagggcccgagttgtaatctggagaggatgcttctggcgcggcgccttccgagttccctggaacgggacgccggagagggtgagagccccgtacggtcggacgcccagcctttgtgaagctccttcgacgagtcgagtagtttgggaatgctgctcaaaatgggaggtaaatttcttctaaagctaaataccggccagagaccgatagcgcacaagtagagtgatcgaaagatgaaaagcactttgaaaagagg
L.euphyes_MY_CMW259_T                     ggtgttggggcgttctgcgg-ccaggc---ctgcgcccacagcgcag-gccgccgcag-cccccgaaagccagtggcgggcc-gg-cagcgggctccgagcgcagtaagcagc--------agtgcc-ctcgctctggacg-cccccg-cctgcgccctg-----ccccccaga------ccggcagacgcgagtctg-----cctccttctcaaggttgacctcggatcaggtaggactacccgctgaacttaagcatatcaataagcggaggaaaagaaaccaacagggattgccccagtaacggcgagtgaagcggcaacagctcagatttggaatctggccc--ccagggcccgagttgtaatctggagaggatgcttctggcgcggcgccttccgagttccctggaacgggacgccggagagggtgagagccccgtacggtcggacgcccagcctttgtgaagctccttcgacgagtcgagtagtttgggaatgctgctcaaaatgggaggtaaatttcttctaaagctaaataccggccagagaccgatagcgcacaagtagagtgatcgaaagatgaaaagcactttgaaaagagg
G.alacris_JN135313_CMW2844_RSA_T          ggtgttggggcgttctgcgg-ccaggc---ctgcgacta----gcag-gccgccgcag-cccccgaaagccagtggcgggcc-gg-cagcgggctccgagcgcagtaagcagc--------agtgcc-ctcgctctggacg-cccccg-cctgcgccctg-----ccccaaaga-------cggcagacgcgagtctc-----cctccttctcaaggttgacctcggatcaggtaggactacccgctgaacttaagcatatcaataagcggaggaaaagaaaccaacagggattgccccagtaacggcgagtgaagcggcaacagctcagatttggaatctggccc--ccagggcccgagttgtaatctggagaggatgcttctggcgcggcgccttccgagttccctggaacgggacgccggagagggtgagagccccgtacggtcggacgcctagcctttgtgaagctccttcgacgagtcgagtagtttgggaatgctgctcaaaatgggaggtaaatttcttctaaagctaaatattggccagagaccgatagcgcacaagtagagtgatcgaaagatgaaaagcactttgaaaagagg
G.serpens_JN135314_CMW304_T               ggtgttggggcgttctgcgg-ccaggc---ctgcgacta----gcag-gccgccgcag-cccccgaaagccagtggcgggcc-gg-cagcgggctccgagcgcagtaagcagc--------agtgcc-ctcgctctggacg-cccccg-cctgcgccctg-----ccccaaaga-------cggcagacgcgagtctc-----cctccttctcaaggttgacctcggatcaggtaggactacccgctgaacttaagcatatcaataagcggaggaaaagaaaccaacagggattgccccagtaacggcgagtgaagcggcaacagctcagatttggaatctggccc--ccagggcccgagttgtaatctggagaggatgcttctggcgcggcgccttccgagttccctggaacgggacgccggagagggtgagagccccgtacggtcggacgcctagcctttgtgaagctccttcgacgagtcgagtagtttgggaatgctgctcaaaatgggaggtaaatttcttctaaagctaaatattggccagagaccgatagcgcacaagtagagtgatcgaaagatgaaaagcactttgaaaagagg
L.yamaokae_JN135315_CMW4726_JPN_T         ggtgttggggcgttctgcgg-ccaggc---ctgcgacta----gcag-gccgccgcag-cccccgaaagccagtggcgggcc-gg-cagcgggctccgagcgcagtaagcagc--------agtgcc-ctcgctctggacg-cccccg-cctgcgccctg-----ccccaaaga-------cggcagacgcgagtctc-----cctccttctcaaggttgacctcggatcaggtaggactacccgctgaacttaagcatatcaataagcggaggaaaagaaaccaacagggattgccccagtaacggcgagtgaagcggcaacagctcagatttggaatctggccc--ccagggcccgagttgtaatctggagaggatgcttctggcgcggcgccttccgagttccctggaacgggacgccggagagggtgagagccccgtacggtcggacgcctagcctttgtgaagctccttcgacgagtcgagtagtttgggaatgctgctcaaaatgggaggtaaatttcttctaaagctaaatattggccagagaccgatagcgcacaagtagagtgatcgaaagatgaaaagcactttgaaaagagg
L.douglasii_AY553381_CMW2078_USA_A        ggtgttggggcgttctgcgg-ccaggc---ctgcaccta----gcag-gccgccgcag-cccccgaaagccagtggcgggcc-gg-cagcgggctccgagcgcagtaagcagc--------agtgcc-ctcgctctggacg-cccccg-cctgcgccctg-----ccctaaaga-------cggcagacgcgagtctc-----cctccttctcaaggttgacctcggatcaggtaggactacccgctgaacttaagcatatcaataagcggaggaaaagaaaccaacagggattgccccagtaacggcgagtgaagcggcaacagctcagatttggaatctggccc--ccagggcccgagttgtaatctggagaggatgcttctggcgcggcgccttccgagttccctggaacgggacgccggagagggtgagagccccgtacggtcggacgcccagcctttgtgaagctccttcgacgagtcgagtagtttgggaatgctgctcaaaatgggaggtaaatttcttctaaagctaaatattggccagagaccgatagcgcacaagtagagtgatcgaaagatgaaaagcactttgaaaagagg
L.neomexicanum_AY553382_CMW2079_USA_A     ggtgttggggcgttctgcgg-ccaggc---ctgcgccta----gcag-gccgccgcag-cccccgaaagccagtggcgggcc-gg-cagcgggctccgagcgcagtaagcagc--------agtgcc-ctcgctctggacg-cccccg-cctgcgccctg-----ccccaaaga-------cggcagacgcgagtctc-----cctccttctcaaggttgacctcggatcaggtaggactacccgctgaacttaagcatatcaataagcggaggaaaagaaaccaacagggattgccccagtaacggcgagtgaagcggcaacagctcagatttggaatctggccc--ccagggcccgagttgtaatctggagaggatgcttctggcgcggcgccttccgagttccctggaacgggacgccggagagggtgagagccccgtacggtcggacgcccagcctttgtgaagctccttcgacgagtcgagtagtttgggaatgctgctcaaaatgggaggtaaatttcttctaaagctaaatattggccagagaccgatagcgcacaagtagagtgatcgaaagatgaaaagcactttgaaaagagg
L.reconditum_AF343690_CMW15_RSA_A         ggtgttggggcgttctgcgg-ccaggc---ctgcgccta----gcag-gccgccgcag-cccccgaaagccagtggcgggcc-gg-cagcgggctccgagcgcagtaagcagc--------agtgcc-ctcgctctggacg-cccccg-cctgcgccctg-----ccccaaaga-------cggcagacgcgagtctc-----cctccttctcaaggttgacctcggatcaggtaggactacccgctgaacttaagcatatcaataagcggaggaaaagaaaccaacagggattgccccagtaacggcgagtgaagcggcaacagctcagatttggaatctggccc--ccagggcccgagttgtaatctggagaggatgcttctggcgcggcgccttccgagttccctggaacgggacgccggagagggtgagagccccgtacggtcggacgcccagcctttgtgaagctccttcgacgagtcgagtagtttgggaatgctgctcaaaatgggaggtaaatttcttctaaagctaaatattggccagagaccgatagcgcacaagtagagtgatcgaaagatgaaaagcactttgaaaagagg
G.wageneri_AF343708_CMW2812_USA           ggtgttggggcgttctgcgg-ccaggc---ctgcgccta----gcag-gccgccgcag-cccccgaaagccagtggcgggcc-gg-cagcgggctccgagcgcagtaagcagc--------agtgcc-ctcgctctggacg-cccccg-cctgcgccctg-----ccccaaaga-------cggcagacgcgagtctc-----cctccttctcaaggttgacctcggatcaggtaggactacccgctgaacttaagcatatcaataagcggaggaaaaagaaccaacagggattgccccagtaacggcgagtgaagcggcaacagctcagatttggaatctggccc--ccagggcccgagttgtaatctggagaggatgcttctggcgcggcgccttccgagttccctggaacgggacgccggagagggtgagagccccgtacggtcggacgcccagcctttgtgaagctccttcgacgagtcgagtagtttgggaatgctgctcaaaatgggaggtaaatttcttctaaagctaaatattggccagagaccgatagcgcacaagtagagtgatcgaaagatgaaaagcactttgaaaagagg
L.w.v.wageneri_AF343707_CMW402_USA        ggtgttagggcgttctgcgg-ccaggc---ctgcgccta----gcag-gccgccgcag-cccccgaaagccagtggcgggcc-gg-cagcgggctccgagcgcagtaagcagc--------agtgcc-ctcgctctggacg-cccccg-cctgcgccctg-----ccccaaaga-------cggcagacgcgagtctc-----cctccttctcaaggttgacctcggatcaggtaggactacccgctgaacttaagcatatcaataagcggaggaaaagaaaccaacagggattgccccagtaacggcgagtgaagcggcaacagctcagatttggaatctggccc--ccagggcccgagttgtaatctggagaggatgcttctggcgcggcgccttccgagttccctggaacgggacgccggagagggtgagagccccgtacggtcggacgcccagcctttgtgaagctccttcgacgagtcgagtagtttgggaatcctgctcaaaatgggaggtaaatttcttctaaagctaaatattggccagagaccgatagcgcacaagtagagtgatcgaaagatgaaaagcactttgaaaagagg
L.castellanum_JN135317_CMW2321_T          ggtgttggggcgttctgcgg-ccaggc---ctgcgacta----gcag-gccgccgcag-cccccgaaagccagtggcgggcc-gg-cagcgggctccgagcgcagtaagcagc--------agtgcc-ctcgctctggacg-cccccg-cctgcgccctgc----ccccaaaga-------cggcagacgcgagtctc-----cctccttctcaaggttgacctcggatcaggtaggactacccgctgaacttaagcatatcaataagcggaggaaaagaaaccaacagggattgccccagtaacggcgagtgaagcggcaacagctcagatttggaatctggccc--ccagggcccgagttgtaatctggagaggatgcttctggcgcggcgccttccgagttccctggaacgggacgccggagagggtgagagccccgtacggtcggacgcctagcctttgtgaagctccttcgacgagtcgagtagtttgggaatgctgctcaaaatgggaggtaaatttcttctaaagctaaatattggccagagaccgatagcgcacaagtagagtgatcgaaagatgaaaagcactttgaaaagagg
L.gibbsii_JN135316_CMW1376_GBR_T          ggtgttggggcgttctgcgg-cccggc---ctgcgacta----gcag-gccgccgcag-cccccgaaagccagtggcgggcc-gg-cagcgggctccgagcgcagtaagcagc--------agtgcc-ctcgctctggacg-cccccg-cctgcgccctgc----ccccaaaga-------cggcagacgcgagtctc-----cctccttctcaaggttgacctcggatcaggtaggactacccgctgaacttaagcatatcaataagcggaggaaaagaaaccaacagggattgccccagtaacggcgagtgaagcggcaacagctcagatttggaatctggccc--ccagggcccgagttgtaatctggagaggatgcttctggcgcggcgccttccgagttccctggaacgggacgccggagagggtgagagccccgtacggtcggacgcctagcctctgtgaagctccttcgacgagtcgagtagtttgggaatgctgctcaaaatgggaggtaaatttcttctaaagctaaatattggccagagaccgatagcgcacaagtagagtgatcgaaagatgaaaagcactttgaaaagagg
L.w.v.pseudotsugae_AF343706_CMW154_USA    ggtgttggggcgttctgcgg-ccaggc---ctgcgccta----gcag-gccgccgcag--ccccgaaagccagtggcgggccggg-cagcgggctccgagcgcagtaagcagc--------agtgcc-ctcgctctggacg-cccccg-cctgcgccctg-----ccccaaaga-------cggcagacgcgagtctc-----cctctttctcaaggttgacctcggatcaggtaggactacccgctgaacttaagcatatcaataagcggaggaaaagaaaccaacagggattgccccaataacggcgagtgaagcggcaacagctcagatttggaatctggccc--ccagggcccgagttgtaatctggagaggatgcttctggcgcggcgccttccgagttccctggaacgggacgccggagagggtgagagccccgtacggtcggacgcccagcctttgtgaagctccttcgacgagtcgagtagtttgggaatgctgctcaaaatgggaggtaaatttcttctaaagctaaatattggccagagaccgatagcgcacaagtagagtgatcgaaagatgaaaagcactttgaaaagagg
L.bhutanense_EU650187_CMW18649_BHU_T      ggtgttggggcgttctgcgg-ccaggc---ctgcgccta----gcag-gcctccgcag-cccccgaaagccagtggcgggcc-gg-cagcgggctccgagcgcagtaagcagc--------agtgcc-ctcgctctggacg-cctccg-cctgcgccctg-----ccccaaatga-----ccggcagacgcaagtctgcc---cctccttctcaaggttgacctcggatcaggtaggactacccgctgaacttaagcatatcaataagcggaggaaaagaaaccaacagggattgccccagtaacggcgagtgaagcggcaacagctcagatttggaatctggccc--ccagggcccgagttgtaatctggagaggatgcttctggcgcggcgccttccgagttccctggaacgggacgccggagagggtgagagccccgtacggttggacgcctagcctttgtgaagctccttcgacgagtcgagtagtttgggaatgctgctcaaaatgggaggtaaatttcttctaaagctaaataccggccagagaccgatagcgcacaagtagagtgatcgaaagatgaaaagcactttgaaaagagg
L.gracile_HQ406840_CMW12398_CHN_T         ggtgttggggcgttctgcgg-ccaggc---ctgcgccta----gcag-gcctccgcag-cccccgaaagccagtggcgggcc-gg-cagcgggctccgagcgcagtaagcagc--------agtgcc-ctcgctctggacg-cctccg-cctgcgccctg-----ccccaaatga-----ccggcagacgcaagtctgcc---cctccttctcaaggttgacctcggatcaggtaggactacccgctgaacttaagcatatcaataagcggaggaaaagaaaccaacagggattgccccagtaacggcgagtgaagcggcaacagctcagatttggaatctggccc--ccagggcccgagttgtaatctggagaggatgcttctggcgcggcgccttccgagttccctggaacgggacgccggagagggtgagagccccgtacggttggacgcctagcctttgtgaagctccttcgacgagtcgagtagtttgggaatgctgctcaaaatgggaggtaaatttcttctaaagctaaataccggccagagaccgatagcgcacaagtagagtgatcgaaagatgaaaagcactttgaaaagagg
L.sinese_CMW38172_CHN_T                   ggtgttggggcgttctgcgg-ccaggc---ctgcgccta----gcag-gcctccgcag-cccccgaaagccagtggcgggcc-gg-cagcgggctccgagcgcagtaagcagc--------agtgcc-ctcgctctggacg-cctccg-cctgcgccctg-----ccccaaatga-----ccggcagacgcaagtctgcc---cctccttctcaaggttgacctcggatcaggtaggactacccgctgaacttaagcatatcaataagcggaggaaaagaaaccaacagggattgccccagtaacggcgagtgaagcggcaacagctcagatttggaatctggccc--ccagggcccgagttgtaatctggagaggatgcttctggcgcggcgccttccgagttccctggaacgggacgccggagagggtgagagccccgtacggttggacgcctagcctttgtgaagctccttcgacgagtcgagtagtttgggaatgctgctcaaaatgggaggtaaatttcttctaaagctaaataccggccagagaccgatagcgcacaagtagagtgatcgaaagatgaaaagcactttgaaaagagg
L.longiconidiophorum_CMW2004_JPN_T        ggtgttggggcgttctgcgg-ccaggc---ctgcgccta----gcag-gcctccgcag-cccccgaaagccagtggcgggcc-gg-cagcgggctccgagcgcagtaagcagc--------agtgcc-ctcgctctggacg-cctccg-cctgcgccctg-----ccccaaatga-----ccggcagacgcaagtctgcc---cctccttctcaaggttgacctcggatcaggtaggactacccgctgaacttaagcatatcaataagcggaggaaaagaaaccaacagggattgccccagtaacggcgagtgaagcggcaacagctcagatttggaatctggccc--ccagggcccgagttgtaatctggagaggatgcttctggcgcggcgccttccgagttccctggaacgggacgccggagagggtgagagccccgtacggttggacgcctagcctttgtgaagctccttcgacgagtcgagtagtttgggaatgctgctcaaaatgggaggtaaatttcttctaaagctaaataccggccagagaccgatagcgcacaagtagagtgatcgaaagatgaaaagcactttgaaaagagg
L.sinoprocerum_EU296773_CMW29990_CHN_T    ggtgttggggcgttctgcgg-ccaggc---ctgcgccta----gcag-gcctccgcag-cccccgaaagccagtggcgggcc-gg-cagcgggctccgagcgcagtaagcagc--------agtgcc-ctcgctctggacg-cctccg-cctgcgccctg-----ccccaaatga-----ccggcagacgcaagtctgcc---cctccttctcaaggttgacctcggatcaggtaggactacccgctgaacttaagcatatcaataagcggaggaaaagaaaccaacagggattgccccagtaacggcgagtgaagcggcaacagctcagatttggaatctggccc--ccagggcccgagttgtaatctggagaggatgcttctggcgcggcgccttccgagttccctggaacgggacgccggagagggtgagagccccgtacggttggacgcctagcctttgtgaagctccttcgacgagtcgagtagtttgggaatgctgctcaaaatgggaggtaaatttcttctaaagctaaataccggccagagaccgatagcgcacaagtagagtgatcgaaagatgaaaagcactttgaaaagagg
L.procerum_CMW34542_USA_E                 ggtgttggggcgttctgcgg-ccaggc---ctgcgccta----gcag-gcctccgcag-cccccgaaagccagtggcgggcc-gg-cagcgggctccgagcgcagtaagcagc--------agtgcc-ctcgctctggacg-cctccg-cctgcgccctg-----ccccaaatga-----ccggcagacgcaagtctgcc---cctccttctcaaggttgacctcggatcaggtaggactacccgctgaacttaagcatatcaataagcggaggaaaagaaaccaacagggattgccccagtaacggcgagtgaagcggcaacagctcagatttggaatctggccc--ccagggcccgagttgtaatctggagaggatgcttctggcgcggcgccttccgagttccctggaacgggacgccggagagggtgagagccccgtacggttggacgcctagcctttgtgaagctccttcgacgagtcgagtagtttgggaatgctgctcaaaatgggaggtaaatttcttctaaagctaaataccggccagagaccgatagcgcacaagtagagtgatcgaaagatgaaaagcactttgaaaagagg
L.profanum_DQ354944_CMW10552_USA_T        ggtgttggggcgttctgcgg-ccaggc---ctgcaccta----gcag-gcctccgcag-cccccgaaagccagtggcgggcc-gg-cagcgggctccgagcgcagtaagcagc--------agtgcc-ctcgctctggacg-cctccg-cctgcgccctg-----ccccaaatga-----ccggcagacgcaagtctgcc---cctccttctcaaggttgacctcggatcaggtaggactacccgctgaacttaagcatatcaataagcggaggaaaagaaaccaacagggattgccccagtaacggcgagtgaagcggcaacagctcagatttggaatctggccc--ccagggcccgagttgtaatctggagaggatgcttctggcgcggcgccttccgagttccctggaacgggacgccggagagggtgagagccccgtacggttggacgcctagcctttgtgaagctccttcgacgagtcgagtagtttgggaatgctgctcaaaatgggaggtaaatttcttctaaagctaaataccggccagagaccgatagcgcacaagtagagtgatcgaaagatgaaaagcactttgaaaagagg
L.pinidensiflorae_AY707199_CMW5157_JPN_T  ggtgttggggcgttctgcgg-ccgggc---ctgcgccca----gcag-gcctccgcag-cccccgaaagccagcggcgggcc-gg-cagctggctccgagcgcagtaagcagc--------agtgcc-ctcgctctggacg-cctccg-cctgcgccctg-----ccccaaatga-----ccggcagacgcaagtctgtccctcctttctctcaaggttgaccccggatcaggtaggactacccgctgaacttaagcatatcaataagcggaggaaaagaaaccaacagggattgccccagtaacggcgagtgaagcggcaacagctcagatttggaatctggccc--ccagggcccgagttgtaatctggagaggatgcttctggcgcggcgccttccgagttccctggaacgggacgccggagagggtgagagccccgtacggttggacgcctagcctttgtgaagctccttcgacgagtcgagtagtttgggaatgctgctcaaaatgggaggtaaatttcctctaaagctaaataccggccagagaccgatagcgcacaagtagagtgatcgaaagatgaaaagcactttgaaaagagg
L.sibiricum_CMW4481_RUS_T                 ggtgttggggcgttctgcgg-ccgggcctgctgcgccca----gcag-gcgtccgcag-cccccgaaagccagtggcgggcc-gg-cagacggctccgagcgcagtaagcagc--------agtgcc-ctcgctctggacg-cctccg-cctgcgccctg-----ccccaaatga----ccgggaagacgcaagtcttgccccctcctttctcaaggttgacctcggatcaggtaggactacccgctgaacttaagcatatcaataagcggaggaaaagaaaccaacagggattgccccagtaacggcgagtgaagcggcaacagctcagatttggaatctggccc--ccagggcccgagttgtaatctggagaggatgcttctggcgcggcgccttccgagttccctggaacgggacgccggagagggtgagagccccgtacggttggacgcctagcctttgtgaagctccttcgacgagtcgagtagtttgggaatgctgctcaaaatgggaggtaaatttcttctaaagctaaataccggccagagaccgatagcgcacaagtagagtgatcgaaagatgaaaagcactttgaaaagagg
G.galeiformis_AY744552_CMW5290_GBR_T      ggtgttggggcgttctgcgg-cggcct----------------cacg-gccggcgcag-cccccgaaagccagtggcgggcc-gg-cggc-ggctccgagcgcagtaagcatc--------agtgcc-ctcgctccggacgaccaccg-cctgcgccctg-----cccagaa----------cgcggacgcgagtct------cgcacctcacaaggttgacctcggatcaggtaggactacccgctggaattaagcatatcaataagcggaggaaaagaaaccaacagggattgccccagtaacggcgagtgaagcggcaacagctcagatttggaatctggccc--ccagggcccgagttgtaatctggagaggatgcttctggcgcggcgccttccgagttccctggaacgggacgccggagagggtgagagccccgtacggtcggacgcccagcctgtgtgaagctccttcgacgagtcgagtagtttgggaatgctgctcaaaatgggaggtaaatttcttctaaagctaaatattggccagagaccgatagcgcacaagtagagtgatcgaaagatgaaaagcactttgaaaagagg
G.radiaticola_AY744551_KUC2036_T          ggtgttggggcgttctgcgg-cggcct----------------cgcg-gccggcgcag-cccccgaaagccagtggcgggcc-gg-cggc-ggctccgagcgcagtaagcacc--------agtgcc-ctcgctccggacgaccaccg-cctgcgccctg-----cccagaa----------cgcggacgcgagtct------cgcacctcacaaggttgacctcggatcaggtaggactacccgctgaacttaagcatatcaataagcggaggaaaagaaaccaacagggattgccccagtaacggcgagtgaagcggcaacagctcagatttggaatctggccc--ccagggcccgagttgtaatctggagaggatgcttctggcgcggcgccttccgagttccctggaacgggacgccggagagggtgagagccccgtacggtcggacgcccagcctgtgtgaagctccttcgacgagtcgagtagtttgggaatgctgctcaaaatgggaggtaaatttcttctaaagctaaatattggccagagaccgatagcgcacaagtagagtgatcgaaagatgaaaagcactttgaaaagagg
L.cucullatum_AJ538335_CBS218.83_NOR_T     ggtgttggggcgatctgcga-ccggtc--gctgcagcga-tgcggcg-tccggcgcag-cccctcaaagcaagtggcgggcc-gg-cagcggtctccgagcgcagtaagcatt--------tttgcctctcgccctggacg-atgctg-cctgcgccctg-----cccccaa----------tgcagacgcaagtcta-----tctc-----aaaggttgacctcggatcaggtaggattacccgctgaacttaagcatatcaataagcggaggaaaagaaaccaacagggattgcctcagtaacggcgagtgaagcggcaacagctcagatttggaatctggtcc-tttggggcccgagttgtaatctggagaggatgcttctggcgcggcgccgtccgagttccctggaacgggacgccggagagggtgagagccccgtacggtcggacgcctagcctgtgtgaagctccttcgacgagtcgagtagtttgggaatgctgctcaaaatgggaggtaaatttcttctaaagctaaataccggccagagaccgatagcgcacaagtagagtgatcgaaagatgaaaagcactttgaaaagagg
L.pseudoalbum_sp_nov_CBS276.54_SWE_T      ggtgttggggcgatctgcga-ccggtc--gctgcagcga-tgcggcg-tccggcgcag-cccctcaaagcaagtggcgggcc-gg-cagcggtctccgagcgcagtaagcatt--------tttgcctctcgctctggacg-atgctg-cctgcgccctg-----cccccaa----------tgcagacgcaagtcta-----tctc-----aaaggttgacctcggatcaggtaggattacccgctgaacttaagcatatcaataagcggaggaaaagaaaccaacagggattgcctcagtaacggcgagtgaagcggcaacagctcagatttggaatctggtcc-tttggggcccgagttgtaatctggagaggatgcttctggcgcggcgccgtccgagttccctggaacgggacgccggagagggtgagagccccgtacggtcggacgcctagcctgtgtgaagctccttcgacgagtcgagtagtttgggaatgctgctcaaaatgggaggtaaatttcttctaaagctaaataccggccagagaccgatagcgcacaagtagagtgatcgaaagatgaaaagcactttgaaaagagg
L.erubenscens_CBS278.54_SWE_T             ggtgttggggcgatctgcga-ccggtc--gctgcagcga-tgcggcg-tccggcgcag-cccctcaaagcaagtggcgggcc-gg-cagcggtctccgagcgcagtaagcatt--------tttgcctctcgctctggacg-atgctg-cctgcgccctg-----cccccaa----------tgcagacgcaagtcta-----tctc-----aaaggttgacctcggatcaggtaggattacccgctgaacttaagcatatcaataagcggaggaaaagaaaccaacagggattgcctcagtaacggcgagtgaagcggcaacagctcagatttggaatctggtcc-tttggggcccgagttgtaatctggagaggatgcttctggcgcggcgccgtccgagttccctggaacgggacgccggagagggtgagagccccgtacggtcggacgcctagcctgtgtgaagctccttcgacgagtcgagtagtttgggaatgctgctcaaaatgggaggtaaatttcttctaaagctaaataccggccagagaccgatagcgcacaagtagagtgatcgaaagatgaaaagcactttgaaaagagg
L.olivpini_CBS504.86_USA_E                ggtgttggggcgatctgcga-ccggtc--gccgcagcga-tgcggcg-tccggcgcag-cccctcaaagcaagtggcgggcc-gg-cagcggtctccgagcgcagtaagcatt--------cttgcctctcgctctggacg-atgctg-cctgcgccctg-----cccccaa----------tgcagacgcaagtcta-----tctc-----aaaggttgacctcggatcaggtaggattacccgctgaacttaagcatatcaataagcggaggaaaagaaaccaacagggattgcctcagtaacggcgagtgaagcggcaacagctcagatttggaatctggtcc-tttggggcccgagttgtaatctggagaggatgcttctggcgcggcgccgtccgagttccctggaacgggacgccggagagggtgagagccccgtacggtcggacgcctagcctgtgtgaagctccttcgacgagtcgagtagtttgggaatgctgctcaaaatgggaggtaaatttcttctaaagctaaataccggccagagaccgatagcgcacaagtagagtgatcgaaagatgaaaagcactttgaaaagagg
L.xiningense_sp_nov_CMW38891_CHN_T        ggtgttggggcgatctgcga-ccggtc--gccgcagcga-tgcggcg-tccggcgcag-cccctcaaagcaagtggcgggcc-gg-cagcggtctccgagcgcagtaagcatt--------tttgcctctcgctctggacg-atgctg-cctgcgccctg-----cccccaa----------tgcagacgcaagtcta-----tctc-----aaaggttgacctcggatcaggtaggattacccgctgaacttaagcatatcaataagcggaggaaaagaaaccaacagggattgcctcagtaacggcgagtgaagcggcaacagctcagatttggaatctggtcc-tttggggcccgagttgtaatctggagaggatgcttctggcgcggcgccgtccgagttccctggaacgggacgccggagagggtgagagccccgtacggtcggacgcctagcctgtgtgaagctccttcgacgagtcgagtagtttgggaatgctgctcaaaatgggaggtaaatttcttctaaagctaaataccggccagagaccgatagcgcacaagtagagtgatcgaaagatgaaaagcactttgaaaagagg
L.sylvestris_sp_nov_CMW34140_POL_T        ggtgttggggcgatctgcga-ccggtc--gctgcagcga-tgcggcg-tccggcgcag-cccctcaaagcaagtggcgggcc-gg-cagcggtctccgagcgcagtaagcatt--------tttgcctctcgctctggacg-atgctg-cctgcgccctg-----cccccaa----------tgcggacgcaagtcca-----tctc-----aaaggttgacctcggatcaggtaggattacccgctgaacttaagcatatcaataagcggaggaaaagaaaccaacagggattgcctcagtaacggcgagtgaagcggcaacagctcagatttggaatctggtcc-cttggggcccgagttgtaatctggagaggatgcttctggcgcggcgccgtccgagttccctggaacgggacgccggagagggtgagagccccgtacggtcggacgcctagcctgtgtgaagctccttcgacgagtcgagtagtttgggaatgctgctcaaaatgggaggtaaatttcttctaaagctaaataccggccagagaccgatagcgcacaagtagagtgatcgaaagatgaaaagcactttgaaaagagg
L.breviscapum_sp_nov_CMW38888_CHN_T       ggtgttggggcgatctgcga-ccggtc--gctgcagcga-tgcagcg-cccggcgcag-cccctcaaagcaagtggcgggcc-gg-cagcggtctccgagcgcagtaagcatt--------tttgcctctcgctctggacg-atgctg-cctgcgccctg-----cccctaa----------tgcagacgcaagtcta-----tctc-----aaaggttgacctcggatcaggtaggattacccgctgaacttaagcatatcaataagcggaggaaaagaaaccaacagggattgcctcagtaacggcgagtgaagcggcaacagctcagatttggaatctggtcc-ttttgggcccgagttgtaatctggagaggatgcttctggcgcggcgccgtccgagttccctggaacgggacgccggagagggtgagagccccgtacggtcggacgcctagcctgtgtgaagctccttcgacgagtcgagtagtttgggaatgctgctcaaaatgggaggtaaatttcttctaaagctaaataccggccagagaccgatagcgcacaagtagagtgatcgaaagatgaaaagcactttgaaaagagg
L.olivaceum_CBS138.51_SWE_T               ggtgttggggcgatctgcga-ccggtc--gccgcagcga-cgcggcg-cccggcgcag-ccccccaaagcaagtggcgggcc-gg-cagcggtctccgagcgcagtaagcatg--------tttgcctctcgctctggacg-atgctg-cctgcgccctg-----cccccaa----------tgcagacgcaagtcta-----tctc-----aaaggttgacctcggatcaggtaggattacccgctgaacttaagcatatcaataagcggaggaagagaaaccaacagggattgcctcagtaacggcgagtgaagcggcaacagctcagatttggaatctggtcc-ctcggggcccgagttgtaatctggagaggatgcttctggcgcggcgccgtccgagttccctggaacgggacgccggagagggtgagagccccgtacggtcggacgcctagcctgtgtgaagctccttcgacgagtcgagtagtttgggaatgctgctcaaaatgggaggtaaatttcttctaaagctaaataccggccagagaccgatagcgcacaagtagagtgatcgaaagatgaaaagcactttgaaaagagg
L.rhizoidum_sp_nov_CMW22809_ESP_T         ggtgttggggcgatctgcga-ccggtc--gccgcagcga-tgcggcg-cccggcgcag-ccccccaaagcaagtggcgggcc-gg-cagcggtctccgagcgcagtaagcatg--------tttgcctctcgctctggacg-atgctg-cctgcgccctg-----cccccaa----------cgcagacgcaagtcta-----tctc-----aaaggttgacctcggatcaggtaggattacccgctgaacttaagcatatcaataagcggaggaaaagaaaccaacagggattgcctcagtaacggcgagtgaagcggcaacagctcagatttggaatctggtcc-cttggggcccgagttgtaatctggagaggatgcttctggcgcggcgccgtccgagttccctggaacgggacgccggagagggtgagagccccgtacggtcggacgcctagcctgtgtgaagctccttcgacgagtcgagtagtttgggaatgctgctcaaaatgggaggtaaatttcttctaaagctaaataccggccagagaccgatagcgcacaagtagagtgatcgaaagatgaaaagcactttgaaaagagg
L.sagmatospoorum_CMW34135_CAN_E           ggtgttggggcgatctgcga-ccggtc--gccgcagcga-tgcggcg-cccggcgcagcccccccaaagcaagtggcgggcc-gg-cagcggtctccgagcgcagtaagcatg--------tttgcctctcgctctggacg-atgctg-cctgcgccctg-----cccccaa----------cgcagacgcaagtcta-----tctc-----aaaggttgacctcggatcaggtaggattacccgctgaacttaagcatatcaataagcggaggaaaagaaaccaacagggattgcctcagtaacggcgagtgaagcggcaacagctcagatttggaatctggtcc-cttggggcccgagttgtaatctggagaggatgcttctggcgcggcgccgtccgagttccctggaacgggacgccggagagggtgagagccccgtacggtcggacgcctagcctgtgtgaagctccttcgacgagtcgagtagtttgggaatgctgctcaaaatgggaggtaaatttcttctaaagctaaataccggccagagaccgatagcgcacaagtagagtgatcgaaagatgaaaagcactttgaaaagagg
L.conplurium_sp_nov_CMW23315_FIN_T        ggtgttggggcgatctgcga-ccggtc--gctgcagcga-tgcggcg-tccggcgcag-cccctcaaagcaagtggcgggcc-gg-cagcggtctccgagcgcagtaagcatt--------tttgcctctcgctctggacg-atgctg-cctgcgccctg-----cccccaa----------tgcagacgcaagtcta-----tctc-----aaaggttgacctcggatcaggtaggattacccgctgaacttaagcatatcaataagcggaggaaaagaaaccaacagggattgcctcagtaacggcgagtgaagcggcaacagctcagatttggaatctggtccttttggggcccgagttgtaatctggagaggatgcttctggcgcggcgccgtccgagttccctggaacgggacgccggagagggtgagagccccgtacggtcggacgcctagcctgtgtgaagctccttcgacgagtcgagtagtttgggaatgctgctcaaaatgggaggtaaatttcttctaaagctaaataccggccagagaccgatagcgcacaagtagagtgatcgaaagatgaaaagcactttgaaaagagg
L.davidsonii_CMW790_CAN_T                 ggtgttggggcgatctgcga-ccggtc--gctgcagcga-tgcggcg-tccggcgcag-cccctcaaagcaagtggcgggcc-gg-cagcggtctccgagcgcagtaagcatt--------tttgcctctcgctctggacg-atgctg-cctgcgccctg-----cccccaa----------tgcagacgcaagtcca-----tctc----aaaaggttgacctcggatcaggtaggattacccgctgaacttaagcatatcaataagcggaggaaaagaaaccaacagggattgcctcagtaacggcgagtgaagcggcaacagctcagatttggaatctggtcc-tttggggcccgagttgtaatctggagaggatgcttctggcgcggcgccgtccgagttccctggaacgggacgccggagagggtgagagccccgtacggtcggacgcctagcctgtgtgaagctccttcgacgagtcgagtagtttgggaatgctgctcaaaatgggaggtaaatttcttctaaagctaaataccggccagagaccgatagcgcacaagtagagtgatcgaaagatgaaaagcactttgaaaagagg
L.vescum_CMW34186_USA_T                   ggtgttggggcgatctgcga-ccggtc--gctgcagcga-tgcggcg-tccggcgcag-cccctcaaagcaagtggcgggcc-gg-cagcggtctccgagcgcagtaagcatt--------tttgcctctcgctctggacg-atgctg-cctgcgccctg-----cccccaa----------tgcagacgcaagtcca-----tctc----aaaaggttgacctcggatcaggtaggattacccgctgaacttaagcatatcaataagcggaggaaaagaaaccaacagggattgcctcagtaacggcgagtgaagcggcaacagctcagatttggaatctggtcc-tttggggcccgagttgtaatctggagaggatgcttctggcgcggcgccgtccgagttccctggaacgggacgccggagagggtgagagccccgtacggtcggacgcctagcctgtgtgaagctccttcgacgagtcgagtagtttgggaatgctgctcaaaatgggaggtaaatttcttctaaagctaaataccggccagagaccgatagcgcacaagtagagtgatcgaaagatgaaaagcactttgaaaagagg
L.francke                                 ggtgttggggcgatctgcgg-ccggtc--tctgcagcga-tgcagggccccggcgcag-cccccgaaagcgagtggcgggcc-gg-cagtggtctccgagcgcagtaagcatc--------tttgcctctcgctctggacg-aagctg-cctgcgccctg-----cct---a----------tgcagacgcaagtcta-----tctc-----aaaggttgacctcggatcaggtaggattacccgctgaacttaagcatatcaataagcggaggaaaagaaaccaacagggattgcctcagtaacggcgagtgaagcggcaacagctcagatttggaatctggtcc--ccagggcccgagttgtaatctggagaggatgcttctggcgcggcgccttccgagttccctggaacgggacgccggagagggtgagagccccgtacggttggacgcctagcctgtgtgaagctccttcgacgagtcgagtagtttgggaatgctgctcaaaatgggaggtaaatttcttctaaagctaaataccggccagagaccgatagcgcacaagtagagtgatcgaaagatgaaaagcactttgaaaagagg
	;
End;
